# Supplementary material for: Chitinase-1 inhibition attenuates metabolic dysregulation and restores homeostasis in MASH animal models
Source: Front Immunol. 2025 May 29;16:1544973. doi: 10.3389/fimmu.2025.1544973 (PMC12158736; doi:10.3389/fimmu.2025.1544973)
Supplement: Supplementary Table 2 — The Excel file containing the list of KEGG pathways found in the transcriptomic analysis of the rat MASH study. [file Table2.xlsx]

## Sheet: MASH vs Control MF
	ID	Description	setSize	enrichmentScore	NES	pvalue	p.adjust	qvalue	rank	leading_edge	core_enrichment
GO:0030545	GO:0030545	signaling receptor regulator activity	364	0.5658650	1.765831	1.161701e-15	5.518081e-13	3.900871e-13	3907	tags=43%, list=19%, signal=35%	ENSRNOG00000027811/ENSRNOG00000020030/ENSRNOG00000008816/ENSRNOG00000043451/ENSRNOG00000028015/ENSRNOG00000008943/ENSRNOG00000007159/ENSRNOG00000000239/ENSRNOG00000010645/ENSRNOG00000011631/ENSRNOG00000011074/ENSRNOG00000034290/ENSRNOG00000028043/ENSRNOG00000006631/ENSRNOG00000015992/ENSRNOG00000016326/ENSRNOG00000016512/ENSRNOG00000054860/ENSRNOG00000020783/ENSRNOG00000016343/ENSRNOG00000003587/…
GO:0048018	GO:0048018	receptor ligand activity	327	0.5712781	1.778738	7.095051e-15	3.370149e-12	1.191222e-12	3907	tags=43%, list=19%, signal=36%	ENSRNOG00000020030/ENSRNOG00000008816/ENSRNOG00000043451/ENSRNOG00000028015/ENSRNOG00000008943/ENSRNOG00000007159/ENSRNOG00000000239/ENSRNOG00000010645/ENSRNOG00000011074/ENSRNOG00000034290/ENSRNOG00000028043/ENSRNOG00000006631/ENSRNOG00000015992/ENSRNOG00000016326/ENSRNOG00000016512/ENSRNOG00000020783/ENSRNOG00000003587/ENSRNOG00000014361/ENSRNOG00000002792/ENSRNOG00000010208/ENSRNOG00000019138/…
GO:0030546	GO:0030546	signaling receptor activator activity	334	0.5617845	1.748229	4.450293e-14	2.113889e-11	4.981205e-12	3907	tags=43%, list=19%, signal=35%	ENSRNOG00000020030/ENSRNOG00000008816/ENSRNOG00000043451/ENSRNOG00000028015/ENSRNOG00000008943/ENSRNOG00000007159/ENSRNOG00000000239/ENSRNOG00000010645/ENSRNOG00000011074/ENSRNOG00000034290/ENSRNOG00000028043/ENSRNOG00000006631/ENSRNOG00000015992/ENSRNOG00000016326/ENSRNOG00000016512/ENSRNOG00000020783/ENSRNOG00000003587/ENSRNOG00000014361/ENSRNOG00000002792/ENSRNOG00000010208/ENSRNOG00000019138/…
GO:0005539	GO:0005539	glycosaminoglycan binding	197	0.6023253	1.850694	2.534425e-12	1.203852e-09	1.892804e-10	2938	tags=41%, list=14%, signal=35%	ENSRNOG00000013578/ENSRNOG00000012660/ENSRNOG00000008816/ENSRNOG00000012181/ENSRNOG00000010507/ENSRNOG00000008575/ENSRNOG00000028015/ENSRNOG00000023148/ENSRNOG00000007159/ENSRNOG00000000239/ENSRNOG00000009037/ENSRNOG00000004540/ENSRNOG00000006094/ENSRNOG00000012094/ENSRNOG00000059903/ENSRNOG00000050792/ENSRNOG00000017783/ENSRNOG00000029212/ENSRNOG00000031890/ENSRNOG00000017550/ENSRNOG00000007302/…
GO:0004930	GO:0004930	G protein-coupled receptor activity	294	0.5593754	1.738439	2.844276e-12	1.351031e-09	1.892804e-10	4925	tags=51%, list=24%, signal=39%	ENSRNOG00000032472/ENSRNOG00000047300/ENSRNOG00000018827/ENSRNOG00000054955/ENSRNOG00000053766/ENSRNOG00000010626/ENSRNOG00000050968/ENSRNOG00000005971/ENSRNOG00000014896/ENSRNOG00000058260/ENSRNOG00000049766/ENSRNOG00000025094/ENSRNOG00000060137/ENSRNOG00000021962/ENSRNOG00000036834/ENSRNOG00000013656/ENSRNOG00000006736/ENSRNOG00000021285/ENSRNOG00000016013/ENSRNOG00000013240/ENSRNOG00000009372/…
GO:0050839	GO:0050839	cell adhesion molecule binding	276	0.5671545	1.759858	3.382127e-12	1.606510e-09	1.892804e-10	3699	tags=41%, list=18%, signal=34%	ENSRNOG00000012660/ENSRNOG00000008816/ENSRNOG00000043451/ENSRNOG00000057443/ENSRNOG00000058645/ENSRNOG00000033110/ENSRNOG00000017762/ENSRNOG00000016538/ENSRNOG00000019556/ENSRNOG00000036703/ENSRNOG00000016326/ENSRNOG00000004516/ENSRNOG00000020129/ENSRNOG00000014137/ENSRNOG00000005679/ENSRNOG00000017897/ENSRNOG00000003357/ENSRNOG00000017325/ENSRNOG00000032656/ENSRNOG00000021062/ENSRNOG00000007302/…
GO:0005201	GO:0005201	extracellular matrix structural constituent	58	0.7532767	2.108304	3.513334e-11	1.668834e-08	1.685344e-09	1624	tags=52%, list=8%, signal=48%	ENSRNOG00000003897/ENSRNOG00000023148/ENSRNOG00000016177/ENSRNOG00000011292/ENSRNOG00000060381/ENSRNOG00000014137/ENSRNOG00000009531/ENSRNOG00000003357/ENSRNOG00000010841/ENSRNOG00000007302/ENSRNOG00000024986/ENSRNOG00000016281/ENSRNOG00000053691/ENSRNOG00000005678/ENSRNOG00000023972/ENSRNOG00000058470/ENSRNOG00000020579/ENSRNOG00000043219/ENSRNOG00000001434/ENSRNOG00000031475/ENSRNOG00000003736/…
GO:0005125	GO:0005125	cytokine activity	146	0.6235730	1.884036	4.465447e-11	2.121087e-08	1.874312e-09	4018	tags=47%, list=19%, signal=38%	ENSRNOG00000020030/ENSRNOG00000043451/ENSRNOG00000028015/ENSRNOG00000007159/ENSRNOG00000000239/ENSRNOG00000034290/ENSRNOG00000028043/ENSRNOG00000015992/ENSRNOG00000016326/ENSRNOG00000014361/ENSRNOG00000002792/ENSRNOG00000010208/ENSRNOG00000029768/ENSRNOG00000000556/ENSRNOG00000026647/ENSRNOG00000011205/ENSRNOG00000045595/ENSRNOG00000060237/ENSRNOG00000051015/ENSRNOG00000009867/ENSRNOG00000017386/…
GO:0008017	GO:0008017	microtubule binding	261	0.5588330	1.733473	6.886615e-11	3.271142e-08	2.569392e-09	4271	tags=40%, list=21%, signal=32%	ENSRNOG00000008986/ENSRNOG00000014080/ENSRNOG00000007080/ENSRNOG00000003388/ENSRNOG00000011777/ENSRNOG00000049033/ENSRNOG00000025120/ENSRNOG00000023993/ENSRNOG00000032922/ENSRNOG00000020281/ENSRNOG00000009339/ENSRNOG00000018815/ENSRNOG00000015794/ENSRNOG00000013057/ENSRNOG00000033835/ENSRNOG00000004882/ENSRNOG00000021713/ENSRNOG00000010524/ENSRNOG00000019100/ENSRNOG00000009334/ENSRNOG00000000479/…
GO:0001664	GO:0001664	G protein-coupled receptor binding	247	0.5643116	1.747242	7.668063e-11	3.642330e-08	2.574855e-09	4351	tags=42%, list=21%, signal=33%	ENSRNOG00000004578/ENSRNOG00000020263/ENSRNOG00000028015/ENSRNOG00000008943/ENSRNOG00000007159/ENSRNOG00000000239/ENSRNOG00000047300/ENSRNOG00000011074/ENSRNOG00000002343/ENSRNOG00000053766/ENSRNOG00000034290/ENSRNOG00000028043/ENSRNOG00000015992/ENSRNOG00000016326/ENSRNOG00000017783/ENSRNOG00000014361/ENSRNOG00000018681/ENSRNOG00000002792/ENSRNOG00000029768/ENSRNOG00000050647/ENSRNOG00000033835/…
GO:0005178	GO:0005178	integrin binding	143	0.6247770	1.884454	1.249578e-10	5.935497e-08	3.814502e-09	3475	tags=47%, list=17%, signal=39%	ENSRNOG00000008816/ENSRNOG00000043451/ENSRNOG00000058645/ENSRNOG00000033110/ENSRNOG00000016538/ENSRNOG00000019556/ENSRNOG00000036703/ENSRNOG00000016326/ENSRNOG00000004516/ENSRNOG00000014137/ENSRNOG00000005679/ENSRNOG00000003357/ENSRNOG00000007302/ENSRNOG00000006604/ENSRNOG00000053691/ENSRNOG00000008346/ENSRNOG00000005678/ENSRNOG00000015036/ENSRNOG00000010319/ENSRNOG00000012471/ENSRNOG00000010666/…
GO:0003779	GO:0003779	actin binding	381	0.5179697	1.617271	2.106897e-10	1.000776e-07	5.895614e-09	4451	tags=41%, list=21%, signal=33%	ENSRNOG00000057443/ENSRNOG00000008986/ENSRNOG00000016483/ENSRNOG00000006783/ENSRNOG00000049361/ENSRNOG00000033734/ENSRNOG00000027894/ENSRNOG00000010362/ENSRNOG00000048430/ENSRNOG00000021062/ENSRNOG00000013668/ENSRNOG00000002886/ENSRNOG00000011821/ENSRNOG00000008409/ENSRNOG00000014170/ENSRNOG00000017428/ENSRNOG00000058866/ENSRNOG00000010319/ENSRNOG00000062101/ENSRNOG00000014230/ENSRNOG00000037661/…
GO:0016614	GO:0016614	oxidoreductase activity, acting on CH-OH group of donors	126	-0.4758222	-1.981292	6.574079e-09	3.122687e-06	1.698082e-07	3249	tags=48%, list=16%, signal=41%	ENSRNOG00000017523/ENSRNOG00000046357/ENSRNOG00000015020/ENSRNOG00000016122/ENSRNOG00000015840/ENSRNOG00000010610/ENSRNOG00000019080/ENSRNOG00000009715/ENSRNOG00000000466/ENSRNOG00000013009/ENSRNOG00000001736/ENSRNOG00000013624/ENSRNOG00000009630/ENSRNOG00000024411/ENSRNOG00000018239/ENSRNOG00000004857/ENSRNOG00000012436/ENSRNOG00000013004/ENSRNOG00000016239/ENSRNOG00000010697/ENSRNOG00000003049/…
GO:0030020	GO:0030020	extracellular matrix structural constituent conferring tensile strength	31	0.8093794	2.067391	7.751688e-09	3.682052e-06	1.859239e-07	1624	tags=61%, list=8%, signal=57%	ENSRNOG00000003897/ENSRNOG00000023148/ENSRNOG00000016177/ENSRNOG00000011292/ENSRNOG00000060381/ENSRNOG00000009531/ENSRNOG00000003357/ENSRNOG00000010841/ENSRNOG00000016281/ENSRNOG00000023972/ENSRNOG00000020579/ENSRNOG00000031475/ENSRNOG00000003736/ENSRNOG00000019615/ENSRNOG00000012110/ENSRNOG00000020525/ENSRNOG00000001249/ENSRNOG00000011502/ENSRNOG00000008749
GO:0008201	GO:0008201	heparin binding	148	0.5893357	1.780941	1.202242e-08	5.710651e-06	2.691335e-07	2655	tags=40%, list=13%, signal=35%	ENSRNOG00000012660/ENSRNOG00000008816/ENSRNOG00000012181/ENSRNOG00000010507/ENSRNOG00000008575/ENSRNOG00000028015/ENSRNOG00000023148/ENSRNOG00000007159/ENSRNOG00000000239/ENSRNOG00000004540/ENSRNOG00000012094/ENSRNOG00000059903/ENSRNOG00000017783/ENSRNOG00000031890/ENSRNOG00000017550/ENSRNOG00000007302/ENSRNOG00000014166/ENSRNOG00000019728/ENSRNOG00000002667/ENSRNOG00000007377/ENSRNOG00000018694/…
GO:0015631	GO:0015631	tubulin binding	362	0.4987937	1.555832	1.544618e-08	7.336936e-06	3.241666e-07	4271	tags=34%, list=21%, signal=27%	ENSRNOG00000008986/ENSRNOG00000014080/ENSRNOG00000007080/ENSRNOG00000003388/ENSRNOG00000011777/ENSRNOG00000049033/ENSRNOG00000025120/ENSRNOG00000023993/ENSRNOG00000032922/ENSRNOG00000020281/ENSRNOG00000009339/ENSRNOG00000018815/ENSRNOG00000015794/ENSRNOG00000013057/ENSRNOG00000033835/ENSRNOG00000004882/ENSRNOG00000021713/ENSRNOG00000010524/ENSRNOG00000019100/ENSRNOG00000009334/ENSRNOG00000000479/…
GO:0050840	GO:0050840	extracellular matrix binding	65	0.6855374	1.948196	3.562304e-08	1.692094e-05	7.036378e-07	4158	tags=63%, list=20%, signal=51%	ENSRNOG00000043451/ENSRNOG00000010645/ENSRNOG00000009884/ENSRNOG00000016687/ENSRNOG00000012094/ENSRNOG00000010362/ENSRNOG00000027742/ENSRNOG00000049437/ENSRNOG00000014166/ENSRNOG00000024631/ENSRNOG00000003018/ENSRNOG00000020197/ENSRNOG00000004554/ENSRNOG00000012471/ENSRNOG00000014963/ENSRNOG00000014034/ENSRNOG00000012840/ENSRNOG00000033090/ENSRNOG00000001469/ENSRNOG00000002461/ENSRNOG00000055962/…
GO:0005126	GO:0005126	cytokine receptor binding	209	0.5407505	1.666816	7.437748e-08	3.532930e-05	1.387510e-06	3610	tags=33%, list=17%, signal=28%	ENSRNOG00000020030/ENSRNOG00000002097/ENSRNOG00000028015/ENSRNOG00000007159/ENSRNOG00000000239/ENSRNOG00000026607/ENSRNOG00000006094/ENSRNOG00000034290/ENSRNOG00000033192/ENSRNOG00000028043/ENSRNOG00000015992/ENSRNOG00000016326/ENSRNOG00000020783/ENSRNOG00000003587/ENSRNOG00000018681/ENSRNOG00000002014/ENSRNOG00000002792/ENSRNOG00000029768/ENSRNOG00000015588/ENSRNOG00000026647/ENSRNOG00000011205/…
GO:0070279	GO:0070279	vitamin B6 binding	52	-0.6201063	-2.396348	9.834347e-08	4.671315e-05	1.738037e-06	2558	tags=63%, list=12%, signal=56%	ENSRNOG00000045686/ENSRNOG00000013751/ENSRNOG00000000610/ENSRNOG00000008106/ENSRNOG00000006508/ENSRNOG00000011782/ENSRNOG00000000167/ENSRNOG00000017821/ENSRNOG00000016356/ENSRNOG00000016348/ENSRNOG00000011599/ENSRNOG00000020083/ENSRNOG00000037850/ENSRNOG00000006388/ENSRNOG00000055408/ENSRNOG00000047933/ENSRNOG00000002991/ENSRNOG00000005275/ENSRNOG00000001388/ENSRNOG00000010658/ENSRNOG00000004327/…
GO:0042379	GO:0042379	chemokine receptor binding	49	0.7112583	1.951501	1.705258e-07	8.099976e-05	2.863039e-06	2680	tags=47%, list=13%, signal=41%	ENSRNOG00000028015/ENSRNOG00000007159/ENSRNOG00000000239/ENSRNOG00000034290/ENSRNOG00000028043/ENSRNOG00000015992/ENSRNOG00000016326/ENSRNOG00000018681/ENSRNOG00000002792/ENSRNOG00000029768/ENSRNOG00000026647/ENSRNOG00000011205/ENSRNOG00000013768/ENSRNOG00000018509/ENSRNOG00000002802/ENSRNOG00000016278/ENSRNOG00000002843/ENSRNOG00000033234/ENSRNOG00000022256/ENSRNOG00000011984/ENSRNOG00000015668/…
GO:0004222	GO:0004222	metalloendopeptidase activity	93	0.6177286	1.803565	2.819586e-07	1.339303e-04	4.508510e-06	2295	tags=30%, list=11%, signal=27%	ENSRNOG00000030187/ENSRNOG00000005574/ENSRNOG00000010507/ENSRNOG00000040208/ENSRNOG00000021896/ENSRNOG00000029141/ENSRNOG00000017897/ENSRNOG00000017539/ENSRNOG00000001715/ENSRNOG00000016695/ENSRNOG00000061484/ENSRNOG00000017477/ENSRNOG00000062101/ENSRNOG00000008478/ENSRNOG00000032353/ENSRNOG00000032626/ENSRNOG00000016812/ENSRNOG00000019577/ENSRNOG00000009907/ENSRNOG00000042478/ENSRNOG00000000563/…
GO:0016616	GO:0016616	oxidoreductase activity, acting on the CH-OH group of donors, NAD or NADP as acceptor	118	-0.4567332	-1.895703	3.081429e-07	1.463679e-04	4.703234e-06	3249	tags=47%, list=16%, signal=40%	ENSRNOG00000017523/ENSRNOG00000046357/ENSRNOG00000015020/ENSRNOG00000016122/ENSRNOG00000015840/ENSRNOG00000010610/ENSRNOG00000019080/ENSRNOG00000009715/ENSRNOG00000000466/ENSRNOG00000013009/ENSRNOG00000001736/ENSRNOG00000013624/ENSRNOG00000009630/ENSRNOG00000024411/ENSRNOG00000018239/ENSRNOG00000012436/ENSRNOG00000013004/ENSRNOG00000016239/ENSRNOG00000010697/ENSRNOG00000003049/ENSRNOG00000020883/…
GO:0005518	GO:0005518	collagen binding	65	0.6665203	1.894152	3.712112e-07	1.763253e-04	5.419514e-06	3214	tags=62%, list=15%, signal=52%	ENSRNOG00000030187/ENSRNOG00000014426/ENSRNOG00000006548/ENSRNOG00000004610/ENSRNOG00000049437/ENSRNOG00000013720/ENSRNOG00000024631/ENSRNOG00000025001/ENSRNOG00000057125/ENSRNOG00000015787/ENSRNOG00000017197/ENSRNOG00000004554/ENSRNOG00000014230/ENSRNOG00000012471/ENSRNOG00000046848/ENSRNOG00000008478/ENSRNOG00000014963/ENSRNOG00000001254/ENSRNOG00000008678/ENSRNOG00000012840/ENSRNOG00000021155/…
GO:0030170	GO:0030170	pyridoxal phosphate binding	50	-0.6187063	-2.380467	5.990881e-07	2.845669e-04	8.381979e-06	2558	tags=64%, list=12%, signal=56%	ENSRNOG00000045686/ENSRNOG00000013751/ENSRNOG00000000610/ENSRNOG00000008106/ENSRNOG00000006508/ENSRNOG00000011782/ENSRNOG00000000167/ENSRNOG00000017821/ENSRNOG00000016356/ENSRNOG00000016348/ENSRNOG00000011599/ENSRNOG00000037850/ENSRNOG00000006388/ENSRNOG00000055408/ENSRNOG00000047933/ENSRNOG00000002991/ENSRNOG00000005275/ENSRNOG00000001388/ENSRNOG00000010658/ENSRNOG00000004327/ENSRNOG00000043426/…
GO:0050660	GO:0050660	flavin adenine dinucleotide binding	93	-0.4807290	-2.021807	9.278840e-07	4.407449e-04	1.246295e-05	3657	tags=46%, list=18%, signal=38%	ENSRNOG00000002848/ENSRNOG00000017233/ENSRNOG00000037815/ENSRNOG00000049471/ENSRNOG00000009538/ENSRNOG00000010940/ENSRNOG00000013331/ENSRNOG00000009845/ENSRNOG00000009550/ENSRNOG00000006622/ENSRNOG00000013370/ENSRNOG00000017826/ENSRNOG00000015354/ENSRNOG00000008755/ENSRNOG00000017820/ENSRNOG00000000582/ENSRNOG00000006787/ENSRNOG00000003400/ENSRNOG00000007478/ENSRNOG00000002609/ENSRNOG00000000172/…
GO:0048306	GO:0048306	calcium-dependent protein binding	77	0.6305771	1.819651	1.024168e-06	4.864800e-04	1.322712e-05	2560	tags=35%, list=12%, signal=31%	ENSRNOG00000005695/ENSRNOG00000006426/ENSRNOG00000027491/ENSRNOG00000010362/ENSRNOG00000017469/ENSRNOG00000010105/ENSRNOG00000011647/ENSRNOG00000023226/ENSRNOG00000011821/ENSRNOG00000011557/ENSRNOG00000058866/ENSRNOG00000008478/ENSRNOG00000020245/ENSRNOG00000028896/ENSRNOG00000006729/ENSRNOG00000011483/ENSRNOG00000008157/ENSRNOG00000001295/ENSRNOG00000007136/ENSRNOG00000029165/ENSRNOG00000004222/…
GO:0003774	GO:0003774	cytoskeletal motor activity	94	0.6111947	1.791808	1.201937e-06	5.709202e-04	1.494807e-05	4143	tags=50%, list=20%, signal=40%	ENSRNOG00000016483/ENSRNOG00000014080/ENSRNOG00000007080/ENSRNOG00000033734/ENSRNOG00000048430/ENSRNOG00000023993/ENSRNOG00000020281/ENSRNOG00000009339/ENSRNOG00000021713/ENSRNOG00000002886/ENSRNOG00000003338/ENSRNOG00000019100/ENSRNOG00000008409/ENSRNOG00000000479/ENSRNOG00000058866/ENSRNOG00000059140/ENSRNOG00000038035/ENSRNOG00000008356/ENSRNOG00000003105/ENSRNOG00000056069/ENSRNOG00000018929/…
GO:0016229	GO:0016229	steroid dehydrogenase activity	36	-0.6667158	-2.366216	1.611968e-06	7.656849e-04	1.933150e-05	3015	tags=67%, list=15%, signal=57%	ENSRNOG00000015840/ENSRNOG00000019080/ENSRNOG00000000466/ENSRNOG00000009630/ENSRNOG00000013004/ENSRNOG00000003049/ENSRNOG00000002210/ENSRNOG00000057814/ENSRNOG00000029651/ENSRNOG00000005861/ENSRNOG00000002597/ENSRNOG00000020949/ENSRNOG00000017672/ENSRNOG00000017531/ENSRNOG00000019417/ENSRNOG00000051819/ENSRNOG00000013982/ENSRNOG00000002826/ENSRNOG00000038361/ENSRNOG00000017084/ENSRNOG00000033010/…
GO:0019842	GO:0019842	vitamin binding	130	-0.4187992	-1.739251	1.964234e-06	9.330110e-04	2.274376e-05	3616	tags=52%, list=17%, signal=43%	ENSRNOG00000020947/ENSRNOG00000013521/ENSRNOG00000017233/ENSRNOG00000007456/ENSRNOG00000012178/ENSRNOG00000017593/ENSRNOG00000046357/ENSRNOG00000046493/ENSRNOG00000049426/ENSRNOG00000018044/ENSRNOG00000016097/ENSRNOG00000017810/ENSRNOG00000045686/ENSRNOG00000007419/ENSRNOG00000013751/ENSRNOG00000013229/ENSRNOG00000000610/ENSRNOG00000008106/ENSRNOG00000048472/ENSRNOG00000006508/ENSRNOG00000011782/…
GO:0033764	GO:0033764	steroid dehydrogenase activity, acting on the CH-OH group of donors, NAD or NADP as acceptor	30	-0.7085269	-2.460892	3.656397e-06	1.736788e-03	4.092598e-05	3015	tags=70%, list=15%, signal=60%	ENSRNOG00000015840/ENSRNOG00000019080/ENSRNOG00000000466/ENSRNOG00000009630/ENSRNOG00000003049/ENSRNOG00000002210/ENSRNOG00000057814/ENSRNOG00000029651/ENSRNOG00000005861/ENSRNOG00000002597/ENSRNOG00000020949/ENSRNOG00000017672/ENSRNOG00000017531/ENSRNOG00000019417/ENSRNOG00000051819/ENSRNOG00000013982/ENSRNOG00000002826/ENSRNOG00000038361/ENSRNOG00000017084/ENSRNOG00000002212/ENSRNOG00000038331
GO:0008237	GO:0008237	metallopeptidase activity	166	0.5334592	1.624287	4.241612e-06	2.014766e-03	4.594479e-05	2870	tags=27%, list=14%, signal=24%	ENSRNOG00000030187/ENSRNOG00000005574/ENSRNOG00000010507/ENSRNOG00000040208/ENSRNOG00000021896/ENSRNOG00000029141/ENSRNOG00000008947/ENSRNOG00000017897/ENSRNOG00000017539/ENSRNOG00000001715/ENSRNOG00000016695/ENSRNOG00000061484/ENSRNOG00000013720/ENSRNOG00000011181/ENSRNOG00000017477/ENSRNOG00000062101/ENSRNOG00000008467/ENSRNOG00000008478/ENSRNOG00000032353/ENSRNOG00000024264/ENSRNOG00000008025/…
GO:0008009	GO:0008009	chemokine activity	36	0.7234521	1.895173	6.022454e-06	2.860666e-03	6.319615e-05	2680	tags=53%, list=13%, signal=46%	ENSRNOG00000028015/ENSRNOG00000007159/ENSRNOG00000000239/ENSRNOG00000034290/ENSRNOG00000028043/ENSRNOG00000015992/ENSRNOG00000016326/ENSRNOG00000002792/ENSRNOG00000029768/ENSRNOG00000026647/ENSRNOG00000011205/ENSRNOG00000002802/ENSRNOG00000016278/ENSRNOG00000002843/ENSRNOG00000022256/ENSRNOG00000011984/ENSRNOG00000015668/ENSRNOG00000024899/ENSRNOG00000016535
GO:0019838	GO:0019838	growth factor binding	140	0.5446747	1.637371	6.622270e-06	3.145578e-03	6.738450e-05	3436	tags=39%, list=17%, signal=33%	ENSRNOG00000003715/ENSRNOG00000003897/ENSRNOG00000011292/ENSRNOG00000012094/ENSRNOG00000033192/ENSRNOG00000003357/ENSRNOG00000049437/ENSRNOG00000016281/ENSRNOG00000020936/ENSRNOG00000017197/ENSRNOG00000003954/ENSRNOG00000009867/ENSRNOG00000020813/ENSRNOG00000005906/ENSRNOG00000006450/ENSRNOG00000005580/ENSRNOG00000028896/ENSRNOG00000006030/ENSRNOG00000016058/ENSRNOG00000017206/ENSRNOG00000006565/…
GO:0051015	GO:0051015	actin filament binding	196	0.5117138	1.571722	1.114591e-05	5.294306e-03	1.096795e-04	4432	tags=38%, list=21%, signal=30%	ENSRNOG00000016483/ENSRNOG00000006783/ENSRNOG00000049361/ENSRNOG00000027894/ENSRNOG00000010362/ENSRNOG00000048430/ENSRNOG00000013668/ENSRNOG00000002886/ENSRNOG00000008409/ENSRNOG00000014170/ENSRNOG00000058866/ENSRNOG00000010319/ENSRNOG00000016257/ENSRNOG00000017628/ENSRNOG00000008356/ENSRNOG00000008301/ENSRNOG00000018524/ENSRNOG00000028856/ENSRNOG00000008678/ENSRNOG00000019430/ENSRNOG00000054890/…
GO:0001653	GO:0001653	peptide receptor activity	93	0.5834371	1.703445	1.143211e-05	5.430251e-03	1.096795e-04	5098	tags=57%, list=25%, signal=43%	ENSRNOG00000009031/ENSRNOG00000047300/ENSRNOG00000053766/ENSRNOG00000049766/ENSRNOG00000036834/ENSRNOG00000009372/ENSRNOG00000045677/ENSRNOG00000010997/ENSRNOG00000005853/ENSRNOG00000004488/ENSRNOG00000042605/ENSRNOG00000048043/ENSRNOG00000014227/ENSRNOG00000061026/ENSRNOG00000018521/ENSRNOG00000002524/ENSRNOG00000009227/ENSRNOG00000020653/ENSRNOG00000019926/ENSRNOG00000007931/ENSRNOG00000012721/…
GO:0004497	GO:0004497	monooxygenase activity	116	-0.4105166	-1.727115	1.224261e-05	5.815240e-03	1.141928e-04	1799	tags=38%, list=9%, signal=35%	ENSRNOG00000013004/ENSRNOG00000003400/ENSRNOG00000006641/ENSRNOG00000049464/ENSRNOG00000000978/ENSRNOG00000047945/ENSRNOG00000016210/ENSRNOG00000032560/ENSRNOG00000033164/ENSRNOG00000054181/ENSRNOG00000029128/ENSRNOG00000028891/ENSRNOG00000019481/ENSRNOG00000004302/ENSRNOG00000042224/ENSRNOG00000001130/ENSRNOG00000034191/ENSRNOG00000023116/ENSRNOG00000008988/ENSRNOG00000029478/ENSRNOG00000029179/…
GO:0140375	GO:0140375	immune receptor activity	115	0.5587648	1.663576	1.479543e-05	7.027830e-03	1.342743e-04	3856	tags=46%, list=19%, signal=38%	ENSRNOG00000027811/ENSRNOG00000020030/ENSRNOG00000006094/ENSRNOG00000033192/ENSRNOG00000006736/ENSRNOG00000058087/ENSRNOG00000033984/ENSRNOG00000049422/ENSRNOG00000003954/ENSRNOG00000009204/ENSRNOG00000018509/ENSRNOG00000026759/ENSRNOG00000023214/ENSRNOG00000054954/ENSRNOG00000018735/ENSRNOG00000033215/ENSRNOG00000042605/ENSRNOG00000014378/ENSRNOG00000019622/ENSRNOG00000033234/ENSRNOG00000009211/…
GO:0048020	GO:0048020	CCR chemokine receptor binding	32	0.7203846	1.844877	2.010901e-05	9.551780e-03	1.776946e-04	3596	tags=50%, list=17%, signal=41%	ENSRNOG00000007159/ENSRNOG00000000239/ENSRNOG00000034290/ENSRNOG00000015992/ENSRNOG00000016326/ENSRNOG00000018681/ENSRNOG00000029768/ENSRNOG00000011205/ENSRNOG00000013768/ENSRNOG00000016278/ENSRNOG00000033234/ENSRNOG00000015668/ENSRNOG00000024899/ENSRNOG00000016535/ENSRNOG00000021851/ENSRNOG00000011406
GO:0001968	GO:0001968	fibronectin binding	32	0.7186250	1.840370	2.376512e-05	1.128843e-02	2.046173e-04	3437	tags=66%, list=17%, signal=55%	ENSRNOG00000027811/ENSRNOG00000016687/ENSRNOG00000050792/ENSRNOG00000014137/ENSRNOG00000017539/ENSRNOG00000009311/ENSRNOG00000016695/ENSRNOG00000008257/ENSRNOG00000015036/ENSRNOG00000012471/ENSRNOG00000008478/ENSRNOG00000017206/ENSRNOG00000021155/ENSRNOG00000004861/ENSRNOG00000004276/ENSRNOG00000002052/ENSRNOG00000045829/ENSRNOG00000021157/ENSRNOG00000061373/ENSRNOG00000010977/ENSRNOG00000010966
GO:0043394	GO:0043394	proteoglycan binding	37	0.6939185	1.822821	2.634919e-05	1.251586e-02	2.211945e-04	1637	tags=43%, list=8%, signal=40%	ENSRNOG00000008816/ENSRNOG00000020263/ENSRNOG00000012181/ENSRNOG00000058645/ENSRNOG00000011631/ENSRNOG00000017550/ENSRNOG00000019728/ENSRNOG00000016826/ENSRNOG00000006997/ENSRNOG00000021155/ENSRNOG00000020525/ENSRNOG00000002461/ENSRNOG00000011946/ENSRNOG00000011977/ENSRNOG00000008749/ENSRNOG00000000655
GO:0019955	GO:0019955	cytokine binding	131	0.5430681	1.627858	3.644108e-05	1.730951e-02	2.984520e-04	3598	tags=38%, list=17%, signal=32%	ENSRNOG00000020030/ENSRNOG00000006094/ENSRNOG00000014961/ENSRNOG00000033192/ENSRNOG00000006736/ENSRNOG00000003954/ENSRNOG00000009867/ENSRNOG00000020813/ENSRNOG00000005906/ENSRNOG00000026053/ENSRNOG00000018509/ENSRNOG00000026759/ENSRNOG00000023214/ENSRNOG00000028896/ENSRNOG00000049402/ENSRNOG00000018735/ENSRNOG00000033090/ENSRNOG00000014378/ENSRNOG00000009907/ENSRNOG00000019622/ENSRNOG00000033234/…
GO:0016627	GO:0016627	oxidoreductase activity, acting on the CH-CH group of donors	55	-0.5100253	-1.958501	4.085812e-05	1.940761e-02	3.266602e-04	4582	tags=58%, list=22%, signal=45%	ENSRNOG00000018114/ENSRNOG00000001654/ENSRNOG00000038166/ENSRNOG00000029844/ENSRNOG00000014090/ENSRNOG00000028047/ENSRNOG00000001177/ENSRNOG00000007967/ENSRNOG00000015072/ENSRNOG00000037815/ENSRNOG00000022980/ENSRNOG00000010940/ENSRNOG00000013331/ENSRNOG00000009845/ENSRNOG00000008755/ENSRNOG00000006787/ENSRNOG00000013004/ENSRNOG00000003567/ENSRNOG00000008474/ENSRNOG00000003307/ENSRNOG00000055295/…
GO:0008528	GO:0008528	G protein-coupled peptide receptor activity	84	0.5703904	1.649308	9.639445e-05	4.578736e-02	7.527498e-04	5098	tags=57%, list=25%, signal=43%	ENSRNOG00000047300/ENSRNOG00000053766/ENSRNOG00000049766/ENSRNOG00000036834/ENSRNOG00000009372/ENSRNOG00000045677/ENSRNOG00000010997/ENSRNOG00000005853/ENSRNOG00000004488/ENSRNOG00000042605/ENSRNOG00000048043/ENSRNOG00000014227/ENSRNOG00000061026/ENSRNOG00000018521/ENSRNOG00000002524/ENSRNOG00000009227/ENSRNOG00000020653/ENSRNOG00000019926/ENSRNOG00000012721/ENSRNOG00000003972/ENSRNOG00000002793/…
Showing 1 to 18 of 43 entries, 11 total columns

## Sheet: MASH vs Control CC
	ID	Description	setSize	enrichmentScore	NES	pvalue	p.adjust	qvalue	rank	leading_edge	core_enrichment
GO:0031012	GO:0031012	extracellular matrix	360	0.6290528	1.958707	1.264997e-26	4.655191e-24	2.649837e-24	3164	tags=47%, list=15%, signal=41%	ENSRNOG00000030187/ENSRNOG00000012660/ENSRNOG00000004578/ENSRNOG00000014426/ENSRNOG00000003897/ENSRNOG00000029911/ENSRNOG00000005574/ENSRNOG00000010507/ENSRNOG00000023148/ENSRNOG00000040208/ENSRNOG00000021896/ENSRNOG00000058645/ENSRNOG00000008680/ENSRNOG00000045683/ENSRNOG00000001414/ENSRNOG00000010645/ENSRNOG00000016177/ENSRNOG00000033110/ENSRNOG00000016687/ENSRNOG00000011292/ENSRNOG00000005695/…
GO:0030312	GO:0030312	external encapsulating structure	361	0.6278954	1.955853	8.230152e-26	3.028696e-23	8.620001e-24	3164	tags=47%, list=15%, signal=41%	ENSRNOG00000030187/ENSRNOG00000012660/ENSRNOG00000004578/ENSRNOG00000014426/ENSRNOG00000003897/ENSRNOG00000029911/ENSRNOG00000005574/ENSRNOG00000010507/ENSRNOG00000023148/ENSRNOG00000040208/ENSRNOG00000021896/ENSRNOG00000058645/ENSRNOG00000008680/ENSRNOG00000045683/ENSRNOG00000001414/ENSRNOG00000010645/ENSRNOG00000016177/ENSRNOG00000033110/ENSRNOG00000016687/ENSRNOG00000011292/ENSRNOG00000005695/…
GO:0062023	GO:0062023	collagen-containing extracellular matrix	234	0.6562812	2.022836	1.613466e-21	5.937556e-19	1.126596e-19	3164	tags=50%, list=15%, signal=43%	ENSRNOG00000012660/ENSRNOG00000014426/ENSRNOG00000003897/ENSRNOG00000029911/ENSRNOG00000005574/ENSRNOG00000023148/ENSRNOG00000058645/ENSRNOG00000008680/ENSRNOG00000045683/ENSRNOG00000001414/ENSRNOG00000016177/ENSRNOG00000016687/ENSRNOG00000011292/ENSRNOG00000005695/ENSRNOG00000060381/ENSRNOG00000004610/ENSRNOG00000060179/ENSRNOG00000010362/ENSRNOG00000014137/ENSRNOG00000017783/ENSRNOG00000029212/…
GO:0009897	GO:0009897	external side of plasma membrane	392	0.5559463	1.733410	6.395575e-16	2.353572e-13	3.349262e-14	3710	tags=42%, list=18%, signal=35%	ENSRNOG00000016164/ENSRNOG00000020030/ENSRNOG00000054251/ENSRNOG00000007129/ENSRNOG00000010645/ENSRNOG00000061394/ENSRNOG00000006094/ENSRNOG00000028541/ENSRNOG00000033608/ENSRNOG00000014961/ENSRNOG00000016538/ENSRNOG00000033192/ENSRNOG00000037331/ENSRNOG00000024346/ENSRNOG00000019556/ENSRNOG00000036703/ENSRNOG00000020138/ENSRNOG00000019043/ENSRNOG00000019616/ENSRNOG00000019584/ENSRNOG00000022884/…
GO:0005819	GO:0005819	spindle	372	0.5316761	1.656569	5.466262e-12	2.011584e-09	2.290076e-10	4043	tags=28%, list=19%, signal=23%	ENSRNOG00000055672/ENSRNOG00000015160/ENSRNOG00000008986/ENSRNOG00000014080/ENSRNOG00000018371/ENSRNOG00000003388/ENSRNOG00000011777/ENSRNOG00000019161/ENSRNOG00000049033/ENSRNOG00000012835/ENSRNOG00000024650/ENSRNOG00000020281/ENSRNOG00000058539/ENSRNOG00000009339/ENSRNOG00000013668/ENSRNOG00000000632/ENSRNOG00000018815/ENSRNOG00000015794/ENSRNOG00000053026/ENSRNOG00000013057/ENSRNOG00000004882/…
GO:0098797	GO:0098797	plasma membrane protein complex	486	0.5035130	1.577593	2.594987e-11	9.549553e-09	9.059693e-10	4524	tags=41%, list=22%, signal=32%	ENSRNOG00000006926/ENSRNOG00000020263/ENSRNOG00000053766/ENSRNOG00000016538/ENSRNOG00000033192/ENSRNOG00000036703/ENSRNOG00000014603/ENSRNOG00000004516/ENSRNOG00000020129/ENSRNOG00000010362/ENSRNOG00000017897/ENSRNOG00000028016/ENSRNOG00000039350/ENSRNOG00000057702/ENSRNOG00000019728/ENSRNOG00000057221/ENSRNOG00000039544/ENSRNOG00000032350/ENSRNOG00000038328/ENSRNOG00000008346/ENSRNOG00000003338/…
GO:0015629	GO:0015629	actin cytoskeleton	466	0.5011839	1.566902	6.775370e-11	2.493336e-08	2.027517e-09	5193	tags=41%, list=25%, signal=31%	ENSRNOG00000008986/ENSRNOG00000016483/ENSRNOG00000049361/ENSRNOG00000011774/ENSRNOG00000033734/ENSRNOG00000017469/ENSRNOG00000048430/ENSRNOG00000017897/ENSRNOG00000059857/ENSRNOG00000013668/ENSRNOG00000010524/ENSRNOG00000029912/ENSRNOG00000006674/ENSRNOG00000002886/ENSRNOG00000000001/ENSRNOG00000008409/ENSRNOG00000009144/ENSRNOG00000012950/ENSRNOG00000033658/ENSRNOG00000014170/ENSRNOG00000058866/…
GO:0005581	GO:0005581	collagen trimer	56	0.7494881	2.101046	1.863368e-10	6.857195e-08	4.879082e-09	1624	tags=50%, list=8%, signal=46%	ENSRNOG00000004578/ENSRNOG00000014426/ENSRNOG00000003897/ENSRNOG00000023148/ENSRNOG00000011292/ENSRNOG00000007300/ENSRNOG00000060381/ENSRNOG00000014398/ENSRNOG00000004610/ENSRNOG00000009531/ENSRNOG00000003357/ENSRNOG00000016281/ENSRNOG00000019648/ENSRNOG00000023972/ENSRNOG00000009342/ENSRNOG00000016366/ENSRNOG00000058470/ENSRNOG00000020579/ENSRNOG00000004554/ENSRNOG00000007613/ENSRNOG00000031475/…
GO:0000779	GO:0000779	condensed chromosome, centromeric region	153	0.6086173	1.849513	5.022203e-10	1.848171e-07	1.168910e-08	3635	tags=32%, list=18%, signal=27%	ENSRNOG00000003388/ENSRNOG00000011777/ENSRNOG00000058539/ENSRNOG00000009339/ENSRNOG00000060100/ENSRNOG00000033335/ENSRNOG00000018815/ENSRNOG00000029055/ENSRNOG00000019100/ENSRNOG00000007906/ENSRNOG00000028415/ENSRNOG00000027035/ENSRNOG00000033658/ENSRNOG00000009334/ENSRNOG00000013727/ENSRNOG00000018615/ENSRNOG00000002711/ENSRNOG00000015275/ENSRNOG00000004487/ENSRNOG00000042944/ENSRNOG00000050819/…
GO:0000776	GO:0000776	kinetochore	143	0.6163319	1.867797	1.010425e-09	3.718366e-07	2.116575e-08	3635	tags=32%, list=18%, signal=27%	ENSRNOG00000003388/ENSRNOG00000011777/ENSRNOG00000058539/ENSRNOG00000009339/ENSRNOG00000060100/ENSRNOG00000033335/ENSRNOG00000018815/ENSRNOG00000029055/ENSRNOG00000019100/ENSRNOG00000007906/ENSRNOG00000028415/ENSRNOG00000027035/ENSRNOG00000033658/ENSRNOG00000009334/ENSRNOG00000013727/ENSRNOG00000018615/ENSRNOG00000002711/ENSRNOG00000015275/ENSRNOG00000004487/ENSRNOG00000042944/ENSRNOG00000050819/…
GO:0072686	GO:0072686	mitotic spindle	167	0.5865023	1.790571	3.268185e-09	1.202692e-06	6.015623e-08	3288	tags=31%, list=16%, signal=26%	ENSRNOG00000055672/ENSRNOG00000015160/ENSRNOG00000014080/ENSRNOG00000018371/ENSRNOG00000011777/ENSRNOG00000049033/ENSRNOG00000012835/ENSRNOG00000024650/ENSRNOG00000020281/ENSRNOG00000009339/ENSRNOG00000013668/ENSRNOG00000000632/ENSRNOG00000018815/ENSRNOG00000015794/ENSRNOG00000013057/ENSRNOG00000021713/ENSRNOG00000024365/ENSRNOG00000009334/ENSRNOG00000000479/ENSRNOG00000017209/ENSRNOG00000015275/…
GO:0005874	GO:0005874	microtubule	415	0.4967488	1.549218	3.952213e-09	1.454414e-06	6.015623e-08	4271	tags=34%, list=21%, signal=28%	ENSRNOG00000014080/ENSRNOG00000018371/ENSRNOG00000007080/ENSRNOG00000011777/ENSRNOG00000049766/ENSRNOG00000023993/ENSRNOG00000020281/ENSRNOG00000009339/ENSRNOG00000000632/ENSRNOG00000018815/ENSRNOG00000033835/ENSRNOG00000004882/ENSRNOG00000021713/ENSRNOG00000019100/ENSRNOG00000033658/ENSRNOG00000009334/ENSRNOG00000000479/ENSRNOG00000017428/ENSRNOG00000014973/ENSRNOG00000017209/ENSRNOG00000007393/…
GO:0005911	GO:0005911	cell-cell junction	474	0.4871094	1.523382	4.016475e-09	1.478063e-06	6.015623e-08	4539	tags=37%, list=22%, signal=29%	ENSRNOG00000030210/ENSRNOG00000008575/ENSRNOG00000013069/ENSRNOG00000050215/ENSRNOG00000001476/ENSRNOG00000027894/ENSRNOG00000020129/ENSRNOG00000031890/ENSRNOG00000016043/ENSRNOG00000059857/ENSRNOG00000017325/ENSRNOG00000003732/ENSRNOG00000038328/ENSRNOG00000024365/ENSRNOG00000003654/ENSRNOG00000014453/ENSRNOG00000003338/ENSRNOG00000015529/ENSRNOG00000009336/ENSRNOG00000019202/ENSRNOG00000009686/…
GO:0098857	GO:0098857	membrane microdomain	291	0.5207085	1.615023	4.020491e-09	1.479541e-06	6.015623e-08	4351	tags=42%, list=21%, signal=33%	ENSRNOG00000013578/ENSRNOG00000056219/ENSRNOG00000050024/ENSRNOG00000009037/ENSRNOG00000002525/ENSRNOG00000014961/ENSRNOG00000018953/ENSRNOG00000032150/ENSRNOG00000019616/ENSRNOG00000010362/ENSRNOG00000007865/ENSRNOG00000050647/ENSRNOG00000006604/ENSRNOG00000049437/ENSRNOG00000016117/ENSRNOG00000019728/ENSRNOG00000016013/ENSRNOG00000023226/ENSRNOG00000015445/ENSRNOG00000007980/ENSRNOG00000000321/…
GO:0098800	GO:0098800	inner mitochondrial membrane protein complex	127	-0.4825399	-2.077207	5.037085e-09	1.853647e-06	6.941071e-08	6353	tags=74%, list=31%, signal=52%	ENSRNOG00000046918/ENSRNOG00000014078/ENSRNOG00000018281/ENSRNOG00000023946/ENSRNOG00000007407/ENSRNOG00000033615/ENSRNOG00000012457/ENSRNOG00000014625/ENSRNOG00000003163/ENSRNOG00000011849/ENSRNOG00000017817/ENSRNOG00000012550/ENSRNOG00000031033/ENSRNOG00000001551/ENSRNOG00000017446/ENSRNOG00000002840/ENSRNOG00000010005/ENSRNOG00000006901/ENSRNOG00000013211/ENSRNOG00000024309/ENSRNOG00000032134/…
GO:0031252	GO:0031252	cell leading edge	427	0.4915196	1.534599	5.301723e-09	1.951034e-06	6.941071e-08	4489	tags=35%, list=22%, signal=28%	ENSRNOG00000003104/ENSRNOG00000006094/ENSRNOG00000014961/ENSRNOG00000049361/ENSRNOG00000016538/ENSRNOG00000010362/ENSRNOG00000010105/ENSRNOG00000011647/ENSRNOG00000005679/ENSRNOG00000013668/ENSRNOG00000006604/ENSRNOG00000002886/ENSRNOG00000003546/ENSRNOG00000018087/ENSRNOG00000009372/ENSRNOG00000009334/ENSRNOG00000020936/ENSRNOG00000014170/ENSRNOG00000017209/ENSRNOG00000019959/ENSRNOG00000058866/…
GO:0043235	GO:0043235	receptor complex	346	0.5049028	1.571212	5.751561e-09	2.116574e-06	7.087062e-08	4356	tags=40%, list=21%, signal=32%	ENSRNOG00000056219/ENSRNOG00000020030/ENSRNOG00000007129/ENSRNOG00000053766/ENSRNOG00000006094/ENSRNOG00000016538/ENSRNOG00000033192/ENSRNOG00000036703/ENSRNOG00000058260/ENSRNOG00000027491/ENSRNOG00000004516/ENSRNOG00000036834/ENSRNOG00000057702/ENSRNOG00000019728/ENSRNOG00000008346/ENSRNOG00000003338/ENSRNOG00000016013/ENSRNOG00000017424/ENSRNOG00000057125/ENSRNOG00000033984/ENSRNOG00000000406/…
GO:0045121	GO:0045121	membrane raft	290	0.5219371	1.618954	1.234722e-08	4.543777e-06	1.381051e-07	4351	tags=42%, list=21%, signal=33%	ENSRNOG00000013578/ENSRNOG00000056219/ENSRNOG00000050024/ENSRNOG00000009037/ENSRNOG00000002525/ENSRNOG00000014961/ENSRNOG00000018953/ENSRNOG00000032150/ENSRNOG00000019616/ENSRNOG00000010362/ENSRNOG00000007865/ENSRNOG00000050647/ENSRNOG00000006604/ENSRNOG00000049437/ENSRNOG00000016117/ENSRNOG00000019728/ENSRNOG00000016013/ENSRNOG00000023226/ENSRNOG00000015445/ENSRNOG00000007980/ENSRNOG00000000321/…
GO:0000775	GO:0000775	chromosome, centromeric region	207	0.5568571	1.706117	1.252662e-08	4.609794e-06	1.381051e-07	3635	tags=28%, list=18%, signal=23%	ENSRNOG00000003388/ENSRNOG00000011777/ENSRNOG00000058539/ENSRNOG00000009339/ENSRNOG00000060100/ENSRNOG00000033335/ENSRNOG00000018815/ENSRNOG00000028137/ENSRNOG00000053047/ENSRNOG00000029055/ENSRNOG00000019100/ENSRNOG00000007906/ENSRNOG00000028415/ENSRNOG00000027035/ENSRNOG00000033658/ENSRNOG00000009334/ENSRNOG00000013727/ENSRNOG00000018615/ENSRNOG00000002711/ENSRNOG00000015275/ENSRNOG00000004487/…
GO:0000793	GO:0000793	condensed chromosome	244	0.5369997	1.657966	1.909958e-08	7.028646e-06	2.000430e-07	3720	tags=28%, list=18%, signal=23%	ENSRNOG00000003388/ENSRNOG00000011777/ENSRNOG00000012051/ENSRNOG00000058539/ENSRNOG00000009339/ENSRNOG00000060100/ENSRNOG00000033335/ENSRNOG00000018815/ENSRNOG00000028137/ENSRNOG00000053047/ENSRNOG00000029055/ENSRNOG00000019100/ENSRNOG00000007906/ENSRNOG00000028415/ENSRNOG00000027035/ENSRNOG00000033658/ENSRNOG00000009334/ENSRNOG00000013727/ENSRNOG00000018615/ENSRNOG00000015787/ENSRNOG00000002711/…
GO:0005604	GO:0005604	basement membrane	103	0.6343392	1.890915	2.008240e-08	7.390324e-06	2.003207e-07	3164	tags=51%, list=15%, signal=44%	ENSRNOG00000058645/ENSRNOG00000008680/ENSRNOG00000060381/ENSRNOG00000010362/ENSRNOG00000014137/ENSRNOG00000010841/ENSRNOG00000010208/ENSRNOG00000007302/ENSRNOG00000014166/ENSRNOG00000002667/ENSRNOG00000016281/ENSRNOG00000053691/ENSRNOG00000003338/ENSRNOG00000005678/ENSRNOG00000023972/ENSRNOG00000009144/ENSRNOG00000020579/ENSRNOG00000020587/ENSRNOG00000036711/ENSRNOG00000025581/ENSRNOG00000010529/…
GO:0097060	GO:0097060	synaptic membrane	422	0.4798421	1.496982	7.183435e-08	2.643504e-05	6.839730e-07	4507	tags=37%, list=22%, signal=29%	ENSRNOG00000003715/ENSRNOG00000020263/ENSRNOG00000018827/ENSRNOG00000006426/ENSRNOG00000016538/ENSRNOG00000012531/ENSRNOG00000017469/ENSRNOG00000036677/ENSRNOG00000031890/ENSRNOG00000032656/ENSRNOG00000013656/ENSRNOG00000039544/ENSRNOG00000033835/ENSRNOG00000000433/ENSRNOG00000010524/ENSRNOG00000031283/ENSRNOG00000005697/ENSRNOG00000017424/ENSRNOG00000014170/ENSRNOG00000026705/ENSRNOG00000008970/…
GO:0098636	GO:0098636	protein complex involved in cell adhesion	48	0.7181818	1.987936	1.200623e-07	4.418292e-05	1.093473e-06	3437	tags=60%, list=17%, signal=51%	ENSRNOG00000058645/ENSRNOG00000009884/ENSRNOG00000016538/ENSRNOG00000036703/ENSRNOG00000004516/ENSRNOG00000037931/ENSRNOG00000008539/ENSRNOG00000024986/ENSRNOG00000019728/ENSRNOG00000054129/ENSRNOG00000008346/ENSRNOG00000003338/ENSRNOG00000010516/ENSRNOG00000001224/ENSRNOG00000005580/ENSRNOG00000004861/ENSRNOG00000021217/ENSRNOG00000010283/ENSRNOG00000017980/ENSRNOG00000006723/ENSRNOG00000004276/…
GO:0032432	GO:0032432	actin filament bundle	99	0.6136972	1.823009	3.328017e-07	1.224710e-04	2.904716e-06	3894	tags=47%, list=19%, signal=39%	ENSRNOG00000008986/ENSRNOG00000011774/ENSRNOG00000010524/ENSRNOG00000029912/ENSRNOG00000006674/ENSRNOG00000002886/ENSRNOG00000010319/ENSRNOG00000037661/ENSRNOG00000013014/ENSRNOG00000012658/ENSRNOG00000054890/ENSRNOG00000019365/ENSRNOG00000007541/ENSRNOG00000016413/ENSRNOG00000060665/ENSRNOG00000015496/ENSRNOG00000017786/ENSRNOG00000058039/ENSRNOG00000014867/ENSRNOG00000019181/ENSRNOG00000043044/…
GO:0150034	GO:0150034	distal axon	391	0.4792797	1.494028	4.895747e-07	1.801635e-04	4.102121e-06	3984	tags=32%, list=19%, signal=27%	ENSRNOG00000020263/ENSRNOG00000008943/ENSRNOG00000007159/ENSRNOG00000018827/ENSRNOG00000003104/ENSRNOG00000006426/ENSRNOG00000019161/ENSRNOG00000002041/ENSRNOG00000031890/ENSRNOG00000032922/ENSRNOG00000006604/ENSRNOG00000029912/ENSRNOG00000002886/ENSRNOG00000014453/ENSRNOG00000014170/ENSRNOG00000017428/ENSRNOG00000017209/ENSRNOG00000026705/ENSRNOG00000019959/ENSRNOG00000014025/ENSRNOG00000059510/…
GO:0070469	GO:0070469	respirasome	84	-0.5006611	-2.111756	5.863389e-07	2.157727e-04	4.632574e-06	6272	tags=79%, list=30%, signal=55%	ENSRNOG00000014078/ENSRNOG00000018281/ENSRNOG00000023946/ENSRNOG00000007407/ENSRNOG00000033615/ENSRNOG00000012457/ENSRNOG00000003163/ENSRNOG00000011849/ENSRNOG00000017817/ENSRNOG00000012550/ENSRNOG00000031033/ENSRNOG00000017446/ENSRNOG00000010005/ENSRNOG00000006901/ENSRNOG00000024309/ENSRNOG00000032134/ENSRNOG00000031851/ENSRNOG00000061684/ENSRNOG00000030371/ENSRNOG00000010807/ENSRNOG00000059061/…
GO:0098802	GO:0098802	plasma membrane signaling receptor complex	160	0.5602752	1.705096	5.971132e-07	2.197376e-04	4.632574e-06	4504	tags=47%, list=22%, signal=37%	ENSRNOG00000053766/ENSRNOG00000016538/ENSRNOG00000033192/ENSRNOG00000036703/ENSRNOG00000004516/ENSRNOG00000057702/ENSRNOG00000019728/ENSRNOG00000008346/ENSRNOG00000003338/ENSRNOG00000017424/ENSRNOG00000033984/ENSRNOG00000006450/ENSRNOG00000009822/ENSRNOG00000014290/ENSRNOG00000001224/ENSRNOG00000020310/ENSRNOG00000005580/ENSRNOG00000006957/ENSRNOG00000007682/ENSRNOG00000016069/ENSRNOG00000010278/…
GO:0005746	GO:0005746	mitochondrial respirasome	77	-0.5313504	-2.160120	6.378700e-07	2.347362e-04	4.669326e-06	6272	tags=84%, list=30%, signal=59%	ENSRNOG00000014078/ENSRNOG00000018281/ENSRNOG00000023946/ENSRNOG00000007407/ENSRNOG00000033615/ENSRNOG00000012457/ENSRNOG00000003163/ENSRNOG00000011849/ENSRNOG00000017817/ENSRNOG00000012550/ENSRNOG00000031033/ENSRNOG00000017446/ENSRNOG00000010005/ENSRNOG00000006901/ENSRNOG00000024309/ENSRNOG00000032134/ENSRNOG00000031851/ENSRNOG00000061684/ENSRNOG00000030371/ENSRNOG00000010807/ENSRNOG00000059061/…
GO:0098803	GO:0098803	respiratory chain complex	77	-0.5310592	-2.158936	6.464319e-07	2.378869e-04	4.669326e-06	6272	tags=84%, list=30%, signal=59%	ENSRNOG00000014078/ENSRNOG00000018281/ENSRNOG00000023946/ENSRNOG00000007407/ENSRNOG00000033615/ENSRNOG00000012457/ENSRNOG00000003163/ENSRNOG00000011849/ENSRNOG00000017817/ENSRNOG00000012550/ENSRNOG00000031033/ENSRNOG00000017446/ENSRNOG00000010005/ENSRNOG00000006901/ENSRNOG00000024309/ENSRNOG00000032134/ENSRNOG00000031851/ENSRNOG00000061684/ENSRNOG00000030371/ENSRNOG00000010807/ENSRNOG00000059061/…
GO:0045171	GO:0045171	intercellular bridge	87	0.6077430	1.777194	1.830178e-06	6.735054e-04	1.277914e-05	2657	tags=33%, list=13%, signal=29%	ENSRNOG00000055672/ENSRNOG00000014080/ENSRNOG00000018371/ENSRNOG00000016377/ENSRNOG00000009339/ENSRNOG00000015794/ENSRNOG00000013057/ENSRNOG00000017424/ENSRNOG00000017209/ENSRNOG00000026985/ENSRNOG00000015275/ENSRNOG00000028856/ENSRNOG00000045558/ENSRNOG00000000307/ENSRNOG00000011346/ENSRNOG00000017445/ENSRNOG00000047505/ENSRNOG00000018929/ENSRNOG00000007679/ENSRNOG00000008165/ENSRNOG00000007281/…
GO:0042641	GO:0042641	actomyosin	98	0.5913103	1.758260	3.196441e-06	1.176290e-03	2.123278e-05	4928	tags=50%, list=24%, signal=38%	ENSRNOG00000011774/ENSRNOG00000029912/ENSRNOG00000002886/ENSRNOG00000058866/ENSRNOG00000010319/ENSRNOG00000037661/ENSRNOG00000013014/ENSRNOG00000012658/ENSRNOG00000019365/ENSRNOG00000007541/ENSRNOG00000016413/ENSRNOG00000060665/ENSRNOG00000015496/ENSRNOG00000017786/ENSRNOG00000058039/ENSRNOG00000014867/ENSRNOG00000019181/ENSRNOG00000043044/ENSRNOG00000050794/ENSRNOG00000022533/ENSRNOG00000056585/…
GO:0000313	GO:0000313	organellar ribosome	73	-0.5181507	-2.103145	3.425019e-06	1.260407e-03	2.123278e-05	7398	tags=78%, list=36%, signal=50%	ENSRNOG00000010164/ENSRNOG00000003797/ENSRNOG00000011839/ENSRNOG00000010912/ENSRNOG00000017272/ENSRNOG00000004401/ENSRNOG00000009078/ENSRNOG00000047984/ENSRNOG00000000926/ENSRNOG00000039297/ENSRNOG00000013845/ENSRNOG00000006968/ENSRNOG00000019511/ENSRNOG00000047563/ENSRNOG00000022234/ENSRNOG00000008279/ENSRNOG00000020354/ENSRNOG00000022609/ENSRNOG00000003724/ENSRNOG00000021005/ENSRNOG00000042720/…
GO:0005761	GO:0005761	mitochondrial ribosome	73	-0.5181507	-2.103145	3.425019e-06	1.260407e-03	2.123278e-05	7398	tags=78%, list=36%, signal=50%	ENSRNOG00000010164/ENSRNOG00000003797/ENSRNOG00000011839/ENSRNOG00000010912/ENSRNOG00000017272/ENSRNOG00000004401/ENSRNOG00000009078/ENSRNOG00000047984/ENSRNOG00000000926/ENSRNOG00000039297/ENSRNOG00000013845/ENSRNOG00000006968/ENSRNOG00000019511/ENSRNOG00000047563/ENSRNOG00000022234/ENSRNOG00000008279/ENSRNOG00000020354/ENSRNOG00000022609/ENSRNOG00000003724/ENSRNOG00000021005/ENSRNOG00000042720/…
GO:0005747	GO:0005747	mitochondrial respiratory chain complex I	45	-0.6047361	-2.277129	3.733850e-06	1.374057e-03	2.123278e-05	6272	tags=89%, list=30%, signal=62%	ENSRNOG00000014078/ENSRNOG00000023946/ENSRNOG00000007407/ENSRNOG00000033615/ENSRNOG00000011849/ENSRNOG00000031033/ENSRNOG00000017446/ENSRNOG00000010005/ENSRNOG00000006901/ENSRNOG00000061684/ENSRNOG00000018117/ENSRNOG00000017571/ENSRNOG00000060379/ENSRNOG00000038372/ENSRNOG00000018129/ENSRNOG00000009155/ENSRNOG00000030644/ENSRNOG00000011949/ENSRNOG00000011825/ENSRNOG00000028717/ENSRNOG00000020602/…
GO:0030964	GO:0030964	NADH dehydrogenase complex	45	-0.6047361	-2.277129	3.733850e-06	1.374057e-03	2.123278e-05	6272	tags=89%, list=30%, signal=62%	ENSRNOG00000014078/ENSRNOG00000023946/ENSRNOG00000007407/ENSRNOG00000033615/ENSRNOG00000011849/ENSRNOG00000031033/ENSRNOG00000017446/ENSRNOG00000010005/ENSRNOG00000006901/ENSRNOG00000061684/ENSRNOG00000018117/ENSRNOG00000017571/ENSRNOG00000060379/ENSRNOG00000038372/ENSRNOG00000018129/ENSRNOG00000009155/ENSRNOG00000030644/ENSRNOG00000011949/ENSRNOG00000011825/ENSRNOG00000028717/ENSRNOG00000020602/…
GO:0045271	GO:0045271	respiratory chain complex I	45	-0.6047361	-2.277129	3.733850e-06	1.374057e-03	2.123278e-05	6272	tags=89%, list=30%, signal=62%	ENSRNOG00000014078/ENSRNOG00000023946/ENSRNOG00000007407/ENSRNOG00000033615/ENSRNOG00000011849/ENSRNOG00000031033/ENSRNOG00000017446/ENSRNOG00000010005/ENSRNOG00000006901/ENSRNOG00000061684/ENSRNOG00000018117/ENSRNOG00000017571/ENSRNOG00000060379/ENSRNOG00000038372/ENSRNOG00000018129/ENSRNOG00000009155/ENSRNOG00000030644/ENSRNOG00000011949/ENSRNOG00000011825/ENSRNOG00000028717/ENSRNOG00000020602/…
GO:0001726	GO:0001726	ruffle	176	0.5267484	1.608748	3.782641e-06	1.392012e-03	2.123278e-05	4489	tags=38%, list=22%, signal=30%	ENSRNOG00000014961/ENSRNOG00000049361/ENSRNOG00000010362/ENSRNOG00000010105/ENSRNOG00000011647/ENSRNOG00000013668/ENSRNOG00000003546/ENSRNOG00000009334/ENSRNOG00000058866/ENSRNOG00000010319/ENSRNOG00000006450/ENSRNOG00000001128/ENSRNOG00000018524/ENSRNOG00000006030/ENSRNOG00000001195/ENSRNOG00000009495/ENSRNOG00000021569/ENSRNOG00000054603/ENSRNOG00000037409/ENSRNOG00000018461/ENSRNOG00000027942/…
GO:0001725	GO:0001725	stress fiber	90	0.5963972	1.752910	3.953138e-06	1.454755e-03	2.123278e-05	4928	tags=52%, list=24%, signal=40%	ENSRNOG00000011774/ENSRNOG00000029912/ENSRNOG00000002886/ENSRNOG00000010319/ENSRNOG00000037661/ENSRNOG00000013014/ENSRNOG00000012658/ENSRNOG00000019365/ENSRNOG00000007541/ENSRNOG00000016413/ENSRNOG00000060665/ENSRNOG00000015496/ENSRNOG00000017786/ENSRNOG00000058039/ENSRNOG00000014867/ENSRNOG00000019181/ENSRNOG00000043044/ENSRNOG00000050794/ENSRNOG00000022533/ENSRNOG00000056585/ENSRNOG00000001425/…
GO:0097517	GO:0097517	contractile actin filament bundle	90	0.5963972	1.752910	3.953138e-06	1.454755e-03	2.123278e-05	4928	tags=52%, list=24%, signal=40%	ENSRNOG00000011774/ENSRNOG00000029912/ENSRNOG00000002886/ENSRNOG00000010319/ENSRNOG00000037661/ENSRNOG00000013014/ENSRNOG00000012658/ENSRNOG00000019365/ENSRNOG00000007541/ENSRNOG00000016413/ENSRNOG00000060665/ENSRNOG00000015496/ENSRNOG00000017786/ENSRNOG00000058039/ENSRNOG00000014867/ENSRNOG00000019181/ENSRNOG00000043044/ENSRNOG00000050794/ENSRNOG00000022533/ENSRNOG00000056585/ENSRNOG00000001425/…
GO:0030055	GO:0030055	cell-substrate junction	193	0.5191847	1.589980	4.337877e-06	1.596339e-03	2.271678e-05	4485	tags=37%, list=22%, signal=30%	ENSRNOG00000011774/ENSRNOG00000004516/ENSRNOG00000003732/ENSRNOG00000008346/ENSRNOG00000051952/ENSRNOG00000010319/ENSRNOG00000019965/ENSRNOG00000029450/ENSRNOG00000001224/ENSRNOG00000021560/ENSRNOG00000013014/ENSRNOG00000005580/ENSRNOG00000018524/ENSRNOG00000012110/ENSRNOG00000015460/ENSRNOG00000052064/ENSRNOG00000001195/ENSRNOG00000009331/ENSRNOG00000009495/ENSRNOG00000060665/ENSRNOG00000011407/…
GO:0098858	GO:0098858	actin-based cell projection	224	0.5030532	1.548077	6.337902e-06	2.332348e-03	3.238106e-05	3805	tags=37%, list=18%, signal=30%	ENSRNOG00000005825/ENSRNOG00000006094/ENSRNOG00000014961/ENSRNOG00000017762/ENSRNOG00000007865/ENSRNOG00000003098/ENSRNOG00000055103/ENSRNOG00000008409/ENSRNOG00000036711/ENSRNOG00000014170/ENSRNOG00000000321/ENSRNOG00000017209/ENSRNOG00000058866/ENSRNOG00000010319/ENSRNOG00000009629/ENSRNOG00000006450/ENSRNOG00000059140/ENSRNOG00000018524/ENSRNOG00000006030/ENSRNOG00000008678/ENSRNOG00000012630/…
GO:0005938	GO:0005938	cell cortex	312	0.4812830	1.496425	7.016515e-06	2.582078e-03	3.499465e-05	5069	tags=38%, list=24%, signal=30%	ENSRNOG00000057443/ENSRNOG00000013069/ENSRNOG00000013598/ENSRNOG00000027894/ENSRNOG00000010362/ENSRNOG00000002667/ENSRNOG00000029912/ENSRNOG00000024365/ENSRNOG00000002886/ENSRNOG00000008409/ENSRNOG00000009686/ENSRNOG00000022838/ENSRNOG00000014170/ENSRNOG00000003284/ENSRNOG00000019959/ENSRNOG00000015036/ENSRNOG00000004201/ENSRNOG00000016257/ENSRNOG00000026985/ENSRNOG00000021611/ENSRNOG00000005580/…
GO:0005925	GO:0005925	focal adhesion	182	0.5229130	1.597640	7.184159e-06	2.643771e-03	3.499750e-05	4003	tags=35%, list=19%, signal=28%	ENSRNOG00000011774/ENSRNOG00000004516/ENSRNOG00000003732/ENSRNOG00000008346/ENSRNOG00000051952/ENSRNOG00000010319/ENSRNOG00000019965/ENSRNOG00000029450/ENSRNOG00000001224/ENSRNOG00000021560/ENSRNOG00000013014/ENSRNOG00000005580/ENSRNOG00000018524/ENSRNOG00000015460/ENSRNOG00000052064/ENSRNOG00000001195/ENSRNOG00000009331/ENSRNOG00000009495/ENSRNOG00000060665/ENSRNOG00000011407/ENSRNOG00000014013/…
GO:0005902	GO:0005902	microvillus	98	0.5809648	1.727498	9.017054e-06	3.318276e-03	4.292808e-05	3805	tags=46%, list=18%, signal=38%	ENSRNOG00000005825/ENSRNOG00000006094/ENSRNOG00000014961/ENSRNOG00000017762/ENSRNOG00000003098/ENSRNOG00000055103/ENSRNOG00000008409/ENSRNOG00000036711/ENSRNOG00000000321/ENSRNOG00000009629/ENSRNOG00000006450/ENSRNOG00000059140/ENSRNOG00000018524/ENSRNOG00000020652/ENSRNOG00000047026/ENSRNOG00000051970/ENSRNOG00000015880/ENSRNOG00000029047/ENSRNOG00000049911/ENSRNOG00000056585/ENSRNOG00000017917/…
GO:0030027	GO:0030027	lamellipodium	197	0.5092041	1.562059	1.150849e-05	4.235126e-03	5.357171e-05	4485	tags=36%, list=22%, signal=28%	ENSRNOG00000003104/ENSRNOG00000006094/ENSRNOG00000014961/ENSRNOG00000005679/ENSRNOG00000013668/ENSRNOG00000002886/ENSRNOG00000020936/ENSRNOG00000014170/ENSRNOG00000017209/ENSRNOG00000059140/ENSRNOG00000001128/ENSRNOG00000006030/ENSRNOG00000008678/ENSRNOG00000019430/ENSRNOG00000019365/ENSRNOG00000006997/ENSRNOG00000001195/ENSRNOG00000005386/ENSRNOG00000027839/ENSRNOG00000018207/ENSRNOG00000017786/…
GO:0005777	GO:0005777	peroxisome	141	-0.3931354	-1.692266	1.283928e-05	4.724854e-03	5.722320e-05	3136	tags=45%, list=15%, signal=39%	ENSRNOG00000015660/ENSRNOG00000013376/ENSRNOG00000010940/ENSRNOG00000012322/ENSRNOG00000015020/ENSRNOG00000012686/ENSRNOG00000016122/ENSRNOG00000015840/ENSRNOG00000009718/ENSRNOG00000010128/ENSRNOG00000024839/ENSRNOG00000018044/ENSRNOG00000057116/ENSRNOG00000017642/ENSRNOG00000016815/ENSRNOG00000025295/ENSRNOG00000008755/ENSRNOG00000016484/ENSRNOG00000016655/ENSRNOG00000013498/ENSRNOG00000011929/…
GO:0042579	GO:0042579	microbody	141	-0.3931354	-1.692266	1.283928e-05	4.724854e-03	5.722320e-05	3136	tags=45%, list=15%, signal=39%	ENSRNOG00000015660/ENSRNOG00000013376/ENSRNOG00000010940/ENSRNOG00000012322/ENSRNOG00000015020/ENSRNOG00000012686/ENSRNOG00000016122/ENSRNOG00000015840/ENSRNOG00000009718/ENSRNOG00000010128/ENSRNOG00000024839/ENSRNOG00000018044/ENSRNOG00000057116/ENSRNOG00000017642/ENSRNOG00000016815/ENSRNOG00000025295/ENSRNOG00000008755/ENSRNOG00000016484/ENSRNOG00000016655/ENSRNOG00000013498/ENSRNOG00000011929/…
GO:0030427	GO:0030427	site of polarized growth	217	0.4958128	1.522688	1.608919e-05	5.920823e-03	7.021380e-05	3828	tags=33%, list=18%, signal=27%	ENSRNOG00000003104/ENSRNOG00000019161/ENSRNOG00000002041/ENSRNOG00000031890/ENSRNOG00000032922/ENSRNOG00000006604/ENSRNOG00000002886/ENSRNOG00000014170/ENSRNOG00000017428/ENSRNOG00000017209/ENSRNOG00000014025/ENSRNOG00000016257/ENSRNOG00000005540/ENSRNOG00000006030/ENSRNOG00000054890/ENSRNOG00000006997/ENSRNOG00000001195/ENSRNOG00000009495/ENSRNOG00000021569/ENSRNOG00000033143/ENSRNOG00000027839/…
GO:0008305	GO:0008305	integrin complex	31	0.7282847	1.900200	1.963654e-05	7.226248e-03	8.394570e-05	3437	tags=65%, list=17%, signal=54%	ENSRNOG00000016538/ENSRNOG00000036703/ENSRNOG00000004516/ENSRNOG00000019728/ENSRNOG00000008346/ENSRNOG00000003338/ENSRNOG00000001224/ENSRNOG00000005580/ENSRNOG00000004861/ENSRNOG00000021217/ENSRNOG00000017980/ENSRNOG00000006723/ENSRNOG00000004276/ENSRNOG00000012208/ENSRNOG00000026039/ENSRNOG00000006569/ENSRNOG00000008246/ENSRNOG00000001518/ENSRNOG00000043167/ENSRNOG00000010966
GO:0042734	GO:0042734	presynaptic membrane	206	0.5031409	1.541454	2.034738e-05	7.487836e-03	8.524482e-05	4507	tags=37%, list=22%, signal=29%	ENSRNOG00000020263/ENSRNOG00000018827/ENSRNOG00000006426/ENSRNOG00000012531/ENSRNOG00000031890/ENSRNOG00000013656/ENSRNOG00000033835/ENSRNOG00000031283/ENSRNOG00000005697/ENSRNOG00000026705/ENSRNOG00000008970/ENSRNOG00000019959/ENSRNOG00000007090/ENSRNOG00000004201/ENSRNOG00000006450/ENSRNOG00000014290/ENSRNOG00000020310/ENSRNOG00000062002/ENSRNOG00000059720/ENSRNOG00000016412/ENSRNOG00000020552/…
GO:0045211	GO:0045211	postsynaptic membrane	269	0.4799963	1.485802	2.082504e-05	7.663616e-03	8.551515e-05	3924	tags=35%, list=19%, signal=29%	ENSRNOG00000018827/ENSRNOG00000016538/ENSRNOG00000012531/ENSRNOG00000036677/ENSRNOG00000031890/ENSRNOG00000032656/ENSRNOG00000013656/ENSRNOG00000039544/ENSRNOG00000000433/ENSRNOG00000005697/ENSRNOG00000017424/ENSRNOG00000014170/ENSRNOG00000026705/ENSRNOG00000008970/ENSRNOG00000019959/ENSRNOG00000007090/ENSRNOG00000006450/ENSRNOG00000029450/ENSRNOG00000014290/ENSRNOG00000020310/ENSRNOG00000062002/…
GO:0005875	GO:0005875	microtubule associated complex	133	0.5397860	1.631601	2.122838e-05	7.812045e-03	8.551515e-05	4327	tags=38%, list=21%, signal=31%	ENSRNOG00000014080/ENSRNOG00000007080/ENSRNOG00000023993/ENSRNOG00000020281/ENSRNOG00000021713/ENSRNOG00000019100/ENSRNOG00000000479/ENSRNOG00000017428/ENSRNOG00000014230/ENSRNOG00000038035/ENSRNOG00000005151/ENSRNOG00000039284/ENSRNOG00000003105/ENSRNOG00000006146/ENSRNOG00000018929/ENSRNOG00000018207/ENSRNOG00000011394/ENSRNOG00000050819/ENSRNOG00000060356/ENSRNOG00000008134/ENSRNOG00000031431/…
GO:0005882	GO:0005882	intermediate filament	80	0.5863331	1.706789	2.226221e-05	8.192492e-03	8.798766e-05	4512	tags=40%, list=22%, signal=31%	ENSRNOG00000008057/ENSRNOG00000026371/ENSRNOG00000009343/ENSRNOG00000018681/ENSRNOG00000011907/ENSRNOG00000018087/ENSRNOG00000043203/ENSRNOG00000058866/ENSRNOG00000057867/ENSRNOG00000025994/ENSRNOG00000019810/ENSRNOG00000002930/ENSRNOG00000027139/ENSRNOG00000016603/ENSRNOG00000010899/ENSRNOG00000000805/ENSRNOG00000011986/ENSRNOG00000013658/ENSRNOG00000018991/ENSRNOG00000032332/ENSRNOG00000010744/…
GO:0098687	GO:0098687	chromosomal region	299	0.4695582	1.456958	4.129395e-05	1.519617e-02	1.601851e-04	5377	tags=29%, list=26%, signal=22%	ENSRNOG00000003388/ENSRNOG00000011777/ENSRNOG00000058539/ENSRNOG00000009339/ENSRNOG00000060100/ENSRNOG00000033335/ENSRNOG00000018815/ENSRNOG00000028137/ENSRNOG00000053047/ENSRNOG00000029055/ENSRNOG00000019100/ENSRNOG00000007906/ENSRNOG00000028415/ENSRNOG00000027035/ENSRNOG00000033658/ENSRNOG00000009334/ENSRNOG00000013727/ENSRNOG00000018615/ENSRNOG00000002711/ENSRNOG00000015275/ENSRNOG00000037302/…
GO:0009295	GO:0009295	nucleoid	47	-0.5514781	-2.018504	4.432987e-05	1.631339e-02	1.658204e-04	5534	tags=60%, list=27%, signal=44%	ENSRNOG00000004000/ENSRNOG00000000392/ENSRNOG00000012100/ENSRNOG00000007500/ENSRNOG00000003424/ENSRNOG00000019525/ENSRNOG00000039980/ENSRNOG00000002840/ENSRNOG00000005877/ENSRNOG00000006375/ENSRNOG00000018114/ENSRNOG00000003392/ENSRNOG00000000613/ENSRNOG00000018118/ENSRNOG00000002695/ENSRNOG00000007043/ENSRNOG00000009252/ENSRNOG00000014935/ENSRNOG00000003855/ENSRNOG00000008106/ENSRNOG00000015029/…
GO:0042645	GO:0042645	mitochondrial nucleoid	47	-0.5514781	-2.018504	4.432987e-05	1.631339e-02	1.658204e-04	5534	tags=60%, list=27%, signal=44%	ENSRNOG00000004000/ENSRNOG00000000392/ENSRNOG00000012100/ENSRNOG00000007500/ENSRNOG00000003424/ENSRNOG00000019525/ENSRNOG00000039980/ENSRNOG00000002840/ENSRNOG00000005877/ENSRNOG00000006375/ENSRNOG00000018114/ENSRNOG00000003392/ENSRNOG00000000613/ENSRNOG00000018118/ENSRNOG00000002695/ENSRNOG00000007043/ENSRNOG00000009252/ENSRNOG00000014935/ENSRNOG00000003855/ENSRNOG00000008106/ENSRNOG00000015029/…
GO:0005884	GO:0005884	actin filament	124	0.5366691	1.618448	4.979256e-05	1.832366e-02	1.829865e-04	3292	tags=36%, list=16%, signal=31%	ENSRNOG00000008986/ENSRNOG00000049361/ENSRNOG00000017469/ENSRNOG00000048430/ENSRNOG00000008409/ENSRNOG00000014170/ENSRNOG00000058866/ENSRNOG00000010319/ENSRNOG00000037661/ENSRNOG00000016257/ENSRNOG00000012658/ENSRNOG00000018524/ENSRNOG00000019430/ENSRNOG00000054890/ENSRNOG00000009331/ENSRNOG00000016413/ENSRNOG00000000307/ENSRNOG00000009495/ENSRNOG00000060665/ENSRNOG00000015496/ENSRNOG00000024594/…
GO:0031256	GO:0031256	leading edge membrane	168	0.5090492	1.553419	6.298554e-05	2.317868e-02	2.274795e-04	4072	tags=38%, list=20%, signal=30%	ENSRNOG00000006094/ENSRNOG00000014961/ENSRNOG00000016538/ENSRNOG00000005679/ENSRNOG00000006604/ENSRNOG00000009372/ENSRNOG00000020936/ENSRNOG00000019959/ENSRNOG00000006450/ENSRNOG00000059140/ENSRNOG00000059510/ENSRNOG00000001128/ENSRNOG00000018524/ENSRNOG00000006030/ENSRNOG00000008678/ENSRNOG00000005479/ENSRNOG00000001195/ENSRNOG00000009495/ENSRNOG00000021569/ENSRNOG00000028844/ENSRNOG00000054603/…
GO:0000315	GO:0000315	organellar large ribosomal subunit	47	-0.5398596	-1.975978	7.461049e-05	2.745666e-02	2.581219e-04	7398	tags=77%, list=36%, signal=49%	ENSRNOG00000004401/ENSRNOG00000009078/ENSRNOG00000039297/ENSRNOG00000013845/ENSRNOG00000006968/ENSRNOG00000019511/ENSRNOG00000047563/ENSRNOG00000022234/ENSRNOG00000020354/ENSRNOG00000003724/ENSRNOG00000021005/ENSRNOG00000042720/ENSRNOG00000027039/ENSRNOG00000020869/ENSRNOG00000018647/ENSRNOG00000018547/ENSRNOG00000008546/ENSRNOG00000012136/ENSRNOG00000042740/ENSRNOG00000023407/ENSRNOG00000015231/…
GO:0005762	GO:0005762	mitochondrial large ribosomal subunit	47	-0.5398596	-1.975978	7.461049e-05	2.745666e-02	2.581219e-04	7398	tags=77%, list=36%, signal=49%	ENSRNOG00000004401/ENSRNOG00000009078/ENSRNOG00000039297/ENSRNOG00000013845/ENSRNOG00000006968/ENSRNOG00000019511/ENSRNOG00000047563/ENSRNOG00000022234/ENSRNOG00000020354/ENSRNOG00000003724/ENSRNOG00000021005/ENSRNOG00000042720/ENSRNOG00000027039/ENSRNOG00000020869/ENSRNOG00000018647/ENSRNOG00000018547/ENSRNOG00000008546/ENSRNOG00000012136/ENSRNOG00000042740/ENSRNOG00000023407/ENSRNOG00000015231/…
GO:0043292	GO:0043292	contractile fiber	224	0.4819484	1.483130	7.516667e-05	2.766133e-02	2.581219e-04	4155	tags=35%, list=20%, signal=28%	ENSRNOG00000017637/ENSRNOG00000006783/ENSRNOG00000033734/ENSRNOG00000048430/ENSRNOG00000016695/ENSRNOG00000016866/ENSRNOG00000057221/ENSRNOG00000010524/ENSRNOG00000014453/ENSRNOG00000007090/ENSRNOG00000057569/ENSRNOG00000012658/ENSRNOG00000054890/ENSRNOG00000008609/ENSRNOG00000007541/ENSRNOG00000012307/ENSRNOG00000019810/ENSRNOG00000059456/ENSRNOG00000001249/ENSRNOG00000000383/ENSRNOG00000006146/…
GO:0030139	GO:0030139	endocytic vesicle	205	0.4929550	1.511191	7.984774e-05	2.938397e-02	2.697742e-04	3791	tags=26%, list=18%, signal=22%	ENSRNOG00000039754/ENSRNOG00000007159/ENSRNOG00000061394/ENSRNOG00000010626/ENSRNOG00000017897/ENSRNOG00000013668/ENSRNOG00000013656/ENSRNOG00000033835/ENSRNOG00000054129/ENSRNOG00000018087/ENSRNOG00000050223/ENSRNOG00000000479/ENSRNOG00000020560/ENSRNOG00000009822/ENSRNOG00000042189/ENSRNOG00000019430/ENSRNOG00000003622/ENSRNOG00000015420/ENSRNOG00000014902/ENSRNOG00000011346/ENSRNOG00000016688/…
GO:0030426	GO:0030426	growth cone	209	0.4884378	1.496654	8.673018e-05	3.191671e-02	2.883760e-04	3828	tags=33%, list=18%, signal=27%	ENSRNOG00000003104/ENSRNOG00000019161/ENSRNOG00000002041/ENSRNOG00000031890/ENSRNOG00000032922/ENSRNOG00000006604/ENSRNOG00000002886/ENSRNOG00000014170/ENSRNOG00000017428/ENSRNOG00000017209/ENSRNOG00000014025/ENSRNOG00000005540/ENSRNOG00000006030/ENSRNOG00000054890/ENSRNOG00000006997/ENSRNOG00000001195/ENSRNOG00000009495/ENSRNOG00000021569/ENSRNOG00000033143/ENSRNOG00000027839/ENSRNOG00000003866/…
GO:0032153	GO:0032153	cell division site	61	0.6147874	1.732236	9.297064e-05	3.421320e-02	3.042954e-04	1955	tags=28%, list=9%, signal=25%	ENSRNOG00000008986/ENSRNOG00000049033/ENSRNOG00000016377/ENSRNOG00000029912/ENSRNOG00000024365/ENSRNOG00000002886/ENSRNOG00000036711/ENSRNOG00000011654/ENSRNOG00000014343/ENSRNOG00000012630/ENSRNOG00000016920/ENSRNOG00000016413/ENSRNOG00000054474/ENSRNOG00000009022/ENSRNOG00000007462/ENSRNOG00000007367/ENSRNOG00000043182
GO:0031253	GO:0031253	cell projection membrane	332	0.4601368	1.430081	1.009616e-04	3.715387e-02	3.253662e-04	4601	tags=37%, list=22%, signal=29%	ENSRNOG00000006094/ENSRNOG00000014961/ENSRNOG00000017762/ENSRNOG00000016538/ENSRNOG00000005679/ENSRNOG00000016043/ENSRNOG00000006604/ENSRNOG00000003098/ENSRNOG00000009372/ENSRNOG00000009686/ENSRNOG00000020936/ENSRNOG00000000321/ENSRNOG00000019959/ENSRNOG00000013102/ENSRNOG00000019244/ENSRNOG00000062101/ENSRNOG00000005906/ENSRNOG00000006450/ENSRNOG00000016408/ENSRNOG00000023640/ENSRNOG00000001128/…
GO:0045335	GO:0045335	phagocytic vesicle	115	0.5369643	1.612037	1.143116e-04	4.206667e-02	3.628072e-04	5290	tags=38%, list=26%, signal=29%	ENSRNOG00000039754/ENSRNOG00000061394/ENSRNOG00000017897/ENSRNOG00000013668/ENSRNOG00000018087/ENSRNOG00000020560/ENSRNOG00000009822/ENSRNOG00000042189/ENSRNOG00000019430/ENSRNOG00000003622/ENSRNOG00000015420/ENSRNOG00000014902/ENSRNOG00000003207/ENSRNOG00000002305/ENSRNOG00000012160/ENSRNOG00000014258/ENSRNOG00000037409/ENSRNOG00000026432/ENSRNOG00000031058/ENSRNOG00000020279/ENSRNOG00000017703/…
GO:0030141	GO:0030141	secretory granule	351	0.4467482	1.391661	1.349032e-04	4.964439e-02	4.168180e-04	5059	tags=34%, list=24%, signal=26%	ENSRNOG00000003897/ENSRNOG00000028015/ENSRNOG00000008943/ENSRNOG00000008680/ENSRNOG00000005825/ENSRNOG00000001414/ENSRNOG00000006426/ENSRNOG00000011944/ENSRNOG00000020563/ENSRNOG00000017897/ENSRNOG00000014361/ENSRNOG00000023993/ENSRNOG00000028016/ENSRNOG00000007542/ENSRNOG00000008628/ENSRNOG00000060100/ENSRNOG00000009311/ENSRNOG00000024986/ENSRNOG00000033835/ENSRNOG00000019018/ENSRNOG00000014453/…
GO:0030017	GO:0030017	sarcomere	190	0.4926801	1.508079	1.353088e-04	4.979362e-02	4.168180e-04	4155	tags=36%, list=20%, signal=29%	ENSRNOG00000017637/ENSRNOG00000006783/ENSRNOG00000033734/ENSRNOG00000048430/ENSRNOG00000016695/ENSRNOG00000016866/ENSRNOG00000057221/ENSRNOG00000010524/ENSRNOG00000014453/ENSRNOG00000007090/ENSRNOG00000012658/ENSRNOG00000054890/ENSRNOG00000008609/ENSRNOG00000007541/ENSRNOG00000012307/ENSRNOG00000019810/ENSRNOG00000059456/ENSRNOG00000000383/ENSRNOG00000006146/ENSRNOG00000017786/ENSRNOG00000005034/…
Showing 1 to 18 of 68 entries, 11 total columns

## Sheet: MASH vs Control KEGG
	ID	Description	setSize	enrichmentScore	NES	pvalue	p.adjust	qvalue	rank	leading_edge	core_enrichment
rno04820	rno04820	Cytoskeleton in muscle cells	214	0.6219620	1.790967	1.539146e-13	4.278825e-11	2.592246e-11	3464	tags=51%, list=21%, signal=41%	29393/24213/25654/290396/84352/311029/364786/681309/24837/305941/315191/114122/362285/84032/365751/83727/63839/290905/367313/311061/79433/81818/306628/689008/292406/29139/29220/25724/85250/114108/361821/363458/29155/60379/313582/25043/295929/64362/25494/287746/315981/294337/24852/309760/362708/316201/25177/362584/308458/25181/29437/24334/499702/689274/311144/85490/310683/24915/292879/362332/25095…
rno04512	rno04512	ECM-receptor interaction	85	0.6729276	1.848589	2.086625e-09	5.800818e-07	1.575050e-07	3004	tags=58%, list=19%, signal=47%	29393/25353/116640/25406/84352/364786/681309/362285/192362/290905/140433/367313/311061/298941/306628/292406/25460/29220/29184/499985/120093085/25724/361821/363458/305078/311862/315981/294337/362584/24477/298185/311144/310683/315744/360606/304913/313641/25713/309368/362800/445442/25473/114517/116669/309816/117559/685004/24718/24511
rno04146	rno04146	Peroxisome	85	-0.5570309	-2.439279	2.805558e-09	7.799450e-07	1.575050e-07	2157	tags=49%, list=13%, signal=43%	308718/24479/79244/116718/65192/114209/289233/50681/297029/117265/64460/25270/266686/685325/312703/367323/291076/500006/680424/24786/83522/363516/305581/311203/25541/113956/310645/29725/94340/311446/85255/84029/313220/24248/100362572/25284/24792/29533/114027/303272/25288/252898
rno00260	rno00260	Glycine, serine and threonine metabolism	39	-0.7452044	-2.642383	4.102457e-09	1.140483e-06	1.727350e-07	1687	tags=64%, list=10%, signal=58%	299857/360816/25748/83784/309312/291450/684314/171133/366959/25750/303306/287379/25044/24962/114123/680021/25257/24250/24792/245961/114027/303272/290551/25134/81508
rno04510	rno04510	Focal adhesion	188	0.5809214	1.668858	6.787810e-09	1.887011e-06	2.286420e-07	3616	tags=44%, list=22%, signal=35%	29393/25353/116640/84352/364786/681309/25314/360457/362285/192362/290905/140433/367313/311061/298941/306628/24628/292406/679845/66018/29220/192213/24337/94203/25724/361821/363458/293860/360468/689069/305078/83805/311862/315981/294337/25156/362584/296078/366508/24629/24477/311144/310683/366957/25267/78971/315744/360606/25150/304913/25023/361517/25713/309368/25718/29414/25266/362800/314612/445442/2…
rno05323	rno05323	Rheumatoid arthritis	74	0.6877942	1.868269	9.837333e-09	2.734779e-06	2.761357e-07	2927	tags=55%, list=18%, signal=46%	297932/24770/171551/29538/114105/287562/63835/25542/25717/171040/310553/300339/81503/309684/314322/56822/294269/309622/294270/171045/29175/309621/60665/59086/24498/294273/155140/24981/368044/78965/25660/89807/498206/308995/25732/81809/25712/29260/287437/24516/24494
rno04060	rno04060	Cytokine-cytokine receptor interaction	217	0.5528557	1.593141	2.895791e-08	8.050300e-06	6.967317e-07	3484	tags=47%, list=21%, signal=38%	360918/24770/287561/25069/364031/298006/310132/171551/29538/89808/114105/287562/294503/117027/497942/302965/25542/353218/362628/140924/25196/301132/25717/362417/171040/171056/301066/81503/316256/501043/117518/117022/60665/59086/24498/84348/289747/361615/60628/60584/24504/25704/500311/117539/171081/155140/245920/78965/500598/25556/114103/306748/103693341/498951/362506/498206/296872/307403/498335/3…
rno04062	rno04062	Chemokine signaling pathway	167	0.5802612	1.661849	3.323151e-08	9.238361e-06	6.996108e-07	3134	tags=38%, list=19%, signal=31%	360918/24770/287561/298006/171551/81636/29538/89808/114105/287562/685451/117027/497942/25542/84420/679845/497931/171056/301066/81503/114553/117518/361251/60665/25734/25686/83805/60449/304109/25372/25156/50646/60628/366508/85240/317371/294962/366957/245920/311647/245986/306748/29337/362506/498335/54223/25023/117029/25387/117551/29414/79113/298947/314612/59075/363577/81664/170538/171054/54258/84475…
rno04380	rno04380	Osteoclast differentiation	117	0.6112364	1.724471	5.196433e-08	1.444608e-05	9.724320e-07	3499	tags=46%, list=22%, signal=36%	301227/292594/499356/364018/63839/690906/116591/100360982/100360880/79129/314322/114553/65146/29175/25445/361537/498276/59086/683463/25155/366508/29513/366126/84477/367901/78965/500904/25050/29337/295279/498206/307403/25732/25679/308350/309452/25150/155918/25528/29414/81809/25712/24516/252971/24494/691533/116465/313050/24518/360697/25341/304966/29591/25094
rno04061	rno04061	Viral protein interaction with cytokine and cytokine receptor	73	0.6590517	1.787077	8.112492e-08	2.255273e-05	1.366314e-06	3134	tags=53%, list=19%, signal=43%	360918/24770/287561/298006/171551/29538/89808/114105/287562/117027/25542/140924/171056/301066/81503/501043/117518/60665/24498/84348/60628/25704/117539/245920/78965/306748/498951/362506/307403/498335/301133/117029/117551/366518/171054/54258/84475/688605/116637
rno04814	rno04814	Motor proteins	169	0.5728195	1.642803	1.993770e-07	5.542679e-05	3.052661e-06	3475	tags=44%, list=21%, signal=35%	192253/315740/307351/313254/24837/304551/363288/293502/362044/303575/79433/171529/314654/294286/246118/25017/289785/84393/298767/315820/303659/171304/24852/291081/29213/309523/83462/29437/500377/313170/85248/81633/500319/501699/353302/311024/303242/361415/361308/117253/307644/289397/293047/302964/252893/362186/29214/64158/500929/296369/287408/360543/24838/65261/500450/360849/304537/501203/314473/…
rno05152	rno05152	Tuberculosis	150	0.5812291	1.658764	2.232961e-07	6.207632e-05	3.133980e-06	3832	tags=41%, list=24%, signal=32%	297932/24599/502902/450223/170897/499271/498011/25021/116591/25717/310553/309684/294269/309622/155151/25599/294270/361680/29469/309621/83805/498276/59086/24498/24246/294273/25155/29513/25441/305354/117539/155140/24981/58936/85483/295279/316010/291912/171293/363856/24245/338457/64171/29414/81809/50654/25712/29260/305353/24494/24873/116465/362491/360697/304966/24984/365542/25310/81736/24514/304091/…
rno04657	rno04657	IL-17 signaling pathway	82	0.6426890	1.762205	2.770272e-07	7.701356e-05	3.589016e-06	1605	tags=32%, list=10%, signal=29%	170496/24770/287561/29527/171551/29538/81687/114105/287562/286997/116547/100360880/362417/171052/300339/81503/314322/117518/171045/25445/60665/24498/94195/29513/245920/683206
rno04145	rno04145	Phagosome	153	0.5738188	1.636287	4.411342e-07	1.226353e-04	5.306878e-06	3456	tags=38%, list=21%, signal=30%	297932/140914/501854/502902/307351/681309/498011/364018/25021/116591/361289/246118/292406/29220/29184/499985/120093085/310553/309684/79129/294269/114553/309622/155151/294270/66021/309621/498276/499400/291081/294273/29213/24988/500377/500319/24981/689537/368044/500904/295279/29214/64158/500929/363856/24747/445442/50654/29260/305353/24511/367391/81822/304966/24984/498736/365542/170921/300218
rno05140	rno05140	Leishmaniasis	69	0.6555229	1.767558	8.833513e-07	2.455717e-04	9.543918e-06	3761	tags=57%, list=23%, signal=44%	24599/29527/364018/25021/116591/25717/310553/309684/79129/314322/294269/114553/309622/294270/66021/309621/498276/59086/294273/29513/311144/24981/500904/295279/25023/81809/25712/29260/24516/81520/24494/24511/116465/360697/304966/24984/365542/25493/81736/24514
rno04640	rno04640	Hematopoietic cell lineage	84	0.6266710	1.720252	9.066722e-07	2.520549e-04	9.543918e-06	3931	tags=57%, list=24%, signal=44%	24931/25406/690492/24936/25021/25145/171040/29184/499985/120093085/294269/309622/294270/305081/309621/117022/60427/315609/24498/294273/24930/25704/54236/311144/24981/29185/300678/78965/497761/114103/64036/295279/307403/652957/360606/25710/114517/298518/24494/171075/24984/365542/170921/116630/365367/29302/25668/24336
rno00630	rno00630	Glyoxylate and dicarboxylate metabolism	32	-0.7150070	-2.512436	1.356312e-06	3.770547e-04	1.343715e-05	2497	tags=66%, list=15%, signal=56%	687008/25014/24624/299857/309312/688517/293949/293829/684314/171133/308100/24551/287379/688283/680021/311446/500536/84029/24248/24792/311569
rno05146	rno05146	Amoebiasis	89	0.6157584	1.700332	3.006798e-06	8.358900e-04	2.813379e-05	3747	tags=51%, list=23%, signal=40%	29393/501854/24599/84352/171551/84032/114105/25021/192362/290905/140433/298941/306628/25717/310553/81503/309684/363458/305078/117022/59086/24498/311862/366508/24471/85240/89788/25023/309368/361241/81809/25473/25712/29260/309816/81634/364705/24494/266775/24611/291085/116630/24681/25031/81736/309242
rno04974	rno04974	Protein digestion and absorption	89	0.6077064	1.678097	6.538060e-06	1.817581e-03	5.795510e-05	1553	tags=36%, list=10%, signal=33%	29393/24213/25654/84352/298069/65206/303148/362285/84032/313592/290905/367313/54242/306628/25683/301012/292657/366474/85250/361821/294027/363458/29639/60379/25043/315981/246235/294337/362584/84020/85490/29715
rno04670	rno04670	Leukocyte transendothelial migration	103	0.5901011	1.648794	7.584870e-06	2.108594e-03	6.387259e-05	3537	tags=47%, list=22%, signal=37%	304407/81687/364018/65132/24832/81686/25021/287098/304124/315953/309684/79129/54319/114553/66021/25686/25156/50646/60628/366508/29513/311144/366957/306454/500904/290789/29337/81521/65131/308995/25023/361517/25361/297357/363577/81664/59326/81634/501203/24511/296313/84588/81822/300519/361710/304388/24681/295378
rno00380	rno00380	Tryptophan metabolism	44	-0.5847773	-2.167019	8.716529e-06	2.423195e-03	6.718018e-05	1155	tags=52%, list=7%, signal=49%	113965/291450/65183/308100/364975/685750/64040/25750/688283/56823/316421/24311/541589/116682/171385/24248/29416/24297/361272/64206/681319/59113/368066
rno00140	rno00140	Steroid hormone biosynthesis	74	-0.4844964	-1.976778	8.775411e-06	2.439564e-03	6.718018e-05	1377	tags=42%, list=8%, signal=39%	83808/192242/24800/171521/25011/266682/286953/289456/120093077/286963/29623/360268/25116/24267/25053/24303/266684/286964/171516/24470/171522/83790/24297/79243/29540/25117/171352/307092/24950/29277/29298
rno00190	rno00190	Oxidative phosphorylation	117	-0.3998654	-1.804605	1.204354e-05	3.348105e-03	8.819071e-05	4488	tags=73%, list=28%, signal=53%	293991/291103/299739/26199/300047/245965/29757/362802/289217/301458/29445/366448/26194/94271/293652/171374/362344/299643/688869/301011/100362331/362440/291969/26198/54322/114630/685322/293655/291660/499512/289218/293453/295923/29507/293448/641434/94194/116550/26193/294964/26195/436582/298596/65262/171082/26204/362897/301427/361385/100911483/140608/288088/678759/192241/685596/690441/26197/297990/2…
rno04514	rno04514	Cell adhesion molecules	144	0.5466655	1.554612	2.205342e-05	6.130850e-03	1.547608e-04	3369	tags=46%, list=21%, signal=37%	24931/315716/364786/301626/363784/304407/116777/114122/24586/65132/25021/63835/287098/25066/304124/24796/315953/309684/56822/294269/309622/294270/305081/309621/308571/499400/294273/24988/24930/690899/311144/24699/363930/306454/84008/24981/117096/309304/64545/290789/497761/25660/311836/65131/308995/25713/25752/25361/306152/24747/362800/171369/29259/114517/116673/24564/114588/685004/641521/24511/84…
rno01200	rno01200	Carbon metabolism	117	-0.3914639	-1.766689	2.314593e-05	6.434570e-03	1.559305e-04	2776	tags=49%, list=17%, signal=41%	100360180/64304/298596/24383/303448/361071/687008/25014/314140/498731/363061/290401/298655/100145871/290636/157074/24479/24399/24624/24552/50681/299857/362404/360816/290604/25721/24401/309312/25104/24368/83522/688517/293829/289950/684314/25106/171133/308100/24362/81708/24551/287379/25044/311446/84029/24190/497840/24248/81670/24792/499525/307759/311569/24385/24651/361602/361730
rno05145	rno05145	Toxoplasmosis	103	0.5746975	1.605755	3.178525e-05	8.836298e-03	2.058963e-04	3762	tags=47%, list=23%, signal=36%	24599/24472/192362/140433/298941/25717/497931/310553/294269/309622/294270/309621/305078/25686/59086/311862/294273/29513/117539/25290/24981/85483/78971/117029/24963/309368/29414/298947/81809/171369/25473/114517/81664/25712/29260/309816/252971/296468/24511/116465/360697/24984/365542/25310/25493/81736/24514/304091
rno04926	rno04926	Relaxin signaling pathway	116	0.5577412	1.573037	4.350141e-05	1.209339e-02	2.713538e-04	3846	tags=39%, list=24%, signal=30%	29393/24599/84352/81636/360457/24323/84032/81687/685451/81686/290905/306628/84420/679845/171052/300339/314322/50672/363458/25686/83805/59086/60449/366508/29513/81633/85240/294962/245986/54223/89788/25387/29414/500131/314612/81664/24516/25388/64508/80850/29591/300338/25031/25493/81736/29241
rno05165	rno05165	Human papillomavirus infection	298	0.4792871	1.392211	5.696780e-05	1.583705e-02	3.426635e-04	4030	tags=35%, list=25%, signal=27%	297932/29393/25353/116640/84352/29527/364786/681309/362285/64512/192362/290905/140433/25630/367313/311061/84023/298941/306628/114494/100362738/292406/29220/315196/25724/282582/361821/84426/363458/305078/313575/499400/311862/315981/294337/24988/362584/366508/362268/24629/117256/64566/140584/24477/311144/310683/114851/291678/368044/399489/25729/114850/266608/29567/315744/360606/304913/170905/25713/…
rno05142	rno05142	Chagas disease	100	0.5732908	1.599754	7.394229e-05	2.055596e-02	4.294289e-04	3747	tags=45%, list=23%, signal=34%	24599/24770/24617/25245/287562/25542/24310/25717/310553/314322/25686/315609/59086/24498/366508/29513/117256/85240/689537/300678/89788/25710/338457/29414/81809/81664/25712/29260/305353/29687/24516/298566/24494/362634/116465/24611/360697/29591/315648/25031/25493/363328/25300/81736/309242
rno00250	rno00250	Alanine, aspartate and glutamate metabolism	35	-0.6046479	-2.154453	8.507511e-05	2.365088e-02	4.776147e-04	2084	tags=57%, list=13%, signal=50%	24399/117544/291133/59085/25721/685325/83784/24401/684425/641316/288174/246307/497840/81670/24792/25698/24380/81632/307759/192268
rno05200	rno05200	Pathways in cancer	466	0.4481792	1.311441	1.349032e-04	3.750310e-02	7.329208e-04	4031	tags=35%, list=25%, signal=27%	57298/24599/25245/29527/81752/81636/360457/140589/24323/64512/81687/116744/685451/81686/192362/290905/140433/84023/298941/306628/25163/114494/24628/140924/84420/25717/315196/24337/300339/94203/314322/50672/282582/499870/84426/363458/25444/81509/305078/313575/25686/25439/60427/29348/59086/60449/50662/24498/311862/24246/54702/81819/60628/366508/24629/25243/366126/64566/64041/25704/140584/85240/1710…
Showing 1 to 18 of 31 entries, 11 total columns

## Sheet: MASH vs MASH + OATD-01 MF
	ID	Description	setSize	enrichmentScore	NES	pvalue	p.adjust	qvalue	rank	leading_edge	core_enrichment
GO:0030545	GO:0030545	signaling receptor regulator activity	323	-0.5799388	-1.959360	1.458970e-19	6.740443e-17	4.284766e-17	3863	tags=50%, list=21%, signal=40%	ENSRNOG00000009358/ENSRNOG00000003453/ENSRNOG00000003840/ENSRNOG00000007610/ENSRNOG00000038835/ENSRNOG00000016254/ENSRNOG00000046449/ENSRNOG00000003616/ENSRNOG00000019692/ENSRNOG00000061813/ENSRNOG00000015668/ENSRNOG00000003066/ENSRNOG00000020205/ENSRNOG00000019661/ENSRNOG00000011977/ENSRNOG00000030155/ENSRNOG00000043300/ENSRNOG00000021031/ENSRNOG00000026647/ENSRNOG00000006997/ENSRNOG00000004033/…
GO:0048018	GO:0048018	receptor ligand activity	289	-0.5920535	-1.992807	6.084804e-19	2.811180e-16	8.935055e-17	3809	tags=51%, list=21%, signal=41%	ENSRNOG00000003840/ENSRNOG00000007610/ENSRNOG00000038835/ENSRNOG00000016254/ENSRNOG00000046449/ENSRNOG00000003616/ENSRNOG00000019692/ENSRNOG00000015668/ENSRNOG00000003066/ENSRNOG00000020205/ENSRNOG00000019661/ENSRNOG00000011977/ENSRNOG00000030155/ENSRNOG00000043300/ENSRNOG00000021031/ENSRNOG00000026647/ENSRNOG00000006997/ENSRNOG00000004033/ENSRNOG00000004812/ENSRNOG00000007202/ENSRNOG00000033209/…
GO:0030546	GO:0030546	signaling receptor activator activity	296	-0.5816829	-1.959985	1.680552e-17	7.764152e-15	1.645172e-15	3809	tags=50%, list=21%, signal=40%	ENSRNOG00000003840/ENSRNOG00000007610/ENSRNOG00000038835/ENSRNOG00000016254/ENSRNOG00000046449/ENSRNOG00000003616/ENSRNOG00000019692/ENSRNOG00000015668/ENSRNOG00000003066/ENSRNOG00000020205/ENSRNOG00000019661/ENSRNOG00000011977/ENSRNOG00000030155/ENSRNOG00000043300/ENSRNOG00000021031/ENSRNOG00000026647/ENSRNOG00000006997/ENSRNOG00000004033/ENSRNOG00000004812/ENSRNOG00000007202/ENSRNOG00000033209/…
GO:0005539	GO:0005539	glycosaminoglycan binding	181	-0.6061724	-2.007897	7.123162e-14	3.290901e-11	5.229901e-12	3572	tags=48%, list=19%, signal=39%	ENSRNOG00000010507/ENSRNOG00000009822/ENSRNOG00000020205/ENSRNOG00000014350/ENSRNOG00000011977/ENSRNOG00000006997/ENSRNOG00000031779/ENSRNOG00000020560/ENSRNOG00000000439/ENSRNOG00000024899/ENSRNOG00000011205/ENSRNOG00000001627/ENSRNOG00000008697/ENSRNOG00000003349/ENSRNOG00000050792/ENSRNOG00000018646/ENSRNOG00000006052/ENSRNOG00000000655/ENSRNOG00000006857/ENSRNOG00000017560/ENSRNOG00000001931/…
GO:0004930	GO:0004930	G protein-coupled receptor activity	248	-0.5508654	-1.847042	3.092117e-12	1.428558e-09	1.816212e-10	4001	tags=50%, list=22%, signal=39%	ENSRNOG00000014227/ENSRNOG00000017002/ENSRNOG00000010665/ENSRNOG00000042269/ENSRNOG00000033234/ENSRNOG00000002265/ENSRNOG00000021256/ENSRNOG00000026653/ENSRNOG00000020058/ENSRNOG00000004499/ENSRNOG00000030149/ENSRNOG00000042605/ENSRNOG00000025297/ENSRNOG00000002428/ENSRNOG00000013914/ENSRNOG00000022176/ENSRNOG00000049115/ENSRNOG00000009372/ENSRNOG00000015860/ENSRNOG00000037838/ENSRNOG00000020275/…
GO:0008201	GO:0008201	heparin binding	137	-0.6186073	-2.012904	1.404196e-11	6.487386e-09	6.873170e-10	3257	tags=48%, list=18%, signal=40%	ENSRNOG00000006997/ENSRNOG00000031779/ENSRNOG00000000439/ENSRNOG00000024899/ENSRNOG00000011205/ENSRNOG00000001627/ENSRNOG00000008697/ENSRNOG00000003349/ENSRNOG00000018646/ENSRNOG00000000655/ENSRNOG00000006857/ENSRNOG00000017560/ENSRNOG00000001931/ENSRNOG00000011946/ENSRNOG00000008575/ENSRNOG00000003120/ENSRNOG00000010744/ENSRNOG00000031716/ENSRNOG00000031232/ENSRNOG00000019615/ENSRNOG00000010666/…
GO:0005125	GO:0005125	cytokine activity	131	-0.6146635	-1.996970	9.252828e-11	4.274806e-08	3.780109e-09	3780	tags=50%, list=21%, signal=40%	ENSRNOG00000007610/ENSRNOG00000003616/ENSRNOG00000015668/ENSRNOG00000019661/ENSRNOG00000030155/ENSRNOG00000021031/ENSRNOG00000026647/ENSRNOG00000033209/ENSRNOG00000024899/ENSRNOG00000002792/ENSRNOG00000013717/ENSRNOG00000011205/ENSRNOG00000015331/ENSRNOG00000014361/ENSRNOG00000028043/ENSRNOG00000049828/ENSRNOG00000016456/ENSRNOG00000020157/ENSRNOG00000048782/ENSRNOG00000011406/ENSRNOG00000015992/…
GO:0003779	GO:0003779	actin binding	373	-0.4935071	-1.674497	1.029707e-10	4.757247e-08	3.780109e-09	5400	tags=51%, list=29%, signal=37%	ENSRNOG00000009470/ENSRNOG00000006804/ENSRNOG00000020332/ENSRNOG00000014289/ENSRNOG00000016244/ENSRNOG00000027894/ENSRNOG00000016047/ENSRNOG00000016419/ENSRNOG00000004132/ENSRNOG00000004959/ENSRNOG00000005037/ENSRNOG00000005124/ENSRNOG00000007330/ENSRNOG00000049452/ENSRNOG00000047356/ENSRNOG00000016630/ENSRNOG00000010060/ENSRNOG00000055471/ENSRNOG00000037085/ENSRNOG00000049236/ENSRNOG00000008994/…
GO:0005201	GO:0005201	extracellular matrix structural constituent	54	-0.7413383	-2.190783	1.168794e-10	5.399826e-08	3.813958e-09	2921	tags=70%, list=16%, signal=59%	ENSRNOG00000047768/ENSRNOG00000003349/ENSRNOG00000014143/ENSRNOG00000011134/ENSRNOG00000043219/ENSRNOG00000002680/ENSRNOG00000019615/ENSRNOG00000017237/ENSRNOG00000046602/ENSRNOG00000001434/ENSRNOG00000039668/ENSRNOG00000020579/ENSRNOG00000031475/ENSRNOG00000008749/ENSRNOG00000001249/ENSRNOG00000058470/ENSRNOG00000023972/ENSRNOG00000003736/ENSRNOG00000053691/ENSRNOG00000060614/ENSRNOG00000020525/…
GO:0050839	GO:0050839	cell adhesion molecule binding	265	-0.5246447	-1.761394	2.663541e-10	1.230556e-07	7.822400e-09	3463	tags=37%, list=19%, signal=31%	ENSRNOG00000014350/ENSRNOG00000003812/ENSRNOG00000027992/ENSRNOG00000013280/ENSRNOG00000010966/ENSRNOG00000014371/ENSRNOG00000006997/ENSRNOG00000019689/ENSRNOG00000011700/ENSRNOG00000019202/ENSRNOG00000012160/ENSRNOG00000000439/ENSRNOG00000022196/ENSRNOG00000039048/ENSRNOG00000004276/ENSRNOG00000020653/ENSRNOG00000047768/ENSRNOG00000031643/ENSRNOG00000004861/ENSRNOG00000008697/ENSRNOG00000012208/…
GO:0005518	GO:0005518	collagen binding	64	-0.7007639	-2.114238	4.021129e-10	1.857762e-07	1.073584e-08	3352	tags=59%, list=18%, signal=49%	ENSRNOG00000010966/ENSRNOG00000019689/ENSRNOG00000031782/ENSRNOG00000004276/ENSRNOG00000001627/ENSRNOG00000010331/ENSRNOG00000031716/ENSRNOG00000021437/ENSRNOG00000001312/ENSRNOG00000008478/ENSRNOG00000009878/ENSRNOG00000005286/ENSRNOG00000016831/ENSRNOG00000057125/ENSRNOG00000001249/ENSRNOG00000004554/ENSRNOG00000014963/ENSRNOG00000002461/ENSRNOG00000025001/ENSRNOG00000045829/ENSRNOG00000002881/…
GO:0050660	GO:0050660	flavin adenine dinucleotide binding	92	0.5291830	2.315330	3.374639e-09	1.559083e-06	8.258986e-08	3654	tags=55%, list=20%, signal=45%	ENSRNOG00000006622/ENSRNOG00000000281/ENSRNOG00000003620/ENSRNOG00000054962/ENSRNOG00000006787/ENSRNOG00000013370/ENSRNOG00000002609/ENSRNOG00000033923/ENSRNOG00000029778/ENSRNOG00000001177/ENSRNOG00000008798/ENSRNOG00000020624/ENSRNOG00000003307/ENSRNOG00000006364/ENSRNOG00000006916/ENSRNOG00000009845/ENSRNOG00000034191/ENSRNOG00000009592/ENSRNOG00000008553/ENSRNOG00000015859/ENSRNOG00000008155/…
GO:0016627	GO:0016627	oxidoreductase activity, acting on the CH-CH group of donors	55	0.6360071	2.543363	7.752644e-09	3.581722e-06	1.751407e-07	3566	tags=71%, list=19%, signal=57%	ENSRNOG00000029844/ENSRNOG00000038331/ENSRNOG00000045636/ENSRNOG00000028047/ENSRNOG00000006787/ENSRNOG00000020776/ENSRNOG00000020989/ENSRNOG00000028557/ENSRNOG00000055295/ENSRNOG00000014090/ENSRNOG00000001654/ENSRNOG00000013004/ENSRNOG00000001177/ENSRNOG00000027042/ENSRNOG00000024410/ENSRNOG00000020624/ENSRNOG00000003307/ENSRNOG00000009845/ENSRNOG00000017531/ENSRNOG00000008236/ENSRNOG00000008155/…
GO:0050840	GO:0050840	extracellular matrix binding	64	-0.6714192	-2.025704	1.810612e-08	8.365027e-06	3.798201e-07	3809	tags=61%, list=21%, signal=49%	ENSRNOG00000003840/ENSRNOG00000043167/ENSRNOG00000015093/ENSRNOG00000020205/ENSRNOG00000014350/ENSRNOG00000010966/ENSRNOG00000004276/ENSRNOG00000007338/ENSRNOG00000012108/ENSRNOG00000033090/ENSRNOG00000005573/ENSRNOG00000011411/ENSRNOG00000009892/ENSRNOG00000061544/ENSRNOG00000003018/ENSRNOG00000027742/ENSRNOG00000014166/ENSRNOG00000004554/ENSRNOG00000002167/ENSRNOG00000014963/ENSRNOG00000002461/…
GO:0016874	GO:0016874	ligase activity	151	0.4276060	2.021663	5.573473e-08	2.574945e-05	1.085099e-06	4006	tags=48%, list=22%, signal=38%	ENSRNOG00000014726/ENSRNOG00000032311/ENSRNOG00000034013/ENSRNOG00000007546/ENSRNOG00000012205/ENSRNOG00000020651/ENSRNOG00000031211/ENSRNOG00000007213/ENSRNOG00000006302/ENSRNOG00000025459/ENSRNOG00000000064/ENSRNOG00000019626/ENSRNOG00000028884/ENSRNOG00000014616/ENSRNOG00000020255/ENSRNOG00000013409/ENSRNOG00000002393/ENSRNOG00000019180/ENSRNOG00000005602/ENSRNOG00000032246/ENSRNOG00000017852/…
GO:0016614	GO:0016614	oxidoreductase activity, acting on CH-OH group of donors	122	0.4564718	2.034012	6.201116e-08	2.864916e-05	1.085099e-06	3224	tags=52%, list=18%, signal=43%	ENSRNOG00000029844/ENSRNOG00000038331/ENSRNOG00000017899/ENSRNOG00000045636/ENSRNOG00000019417/ENSRNOG00000033010/ENSRNOG00000009715/ENSRNOG00000017165/ENSRNOG00000017084/ENSRNOG00000017672/ENSRNOG00000017780/ENSRNOG00000005861/ENSRNOG00000032959/ENSRNOG00000017311/ENSRNOG00000015736/ENSRNOG00000002826/ENSRNOG00000012794/ENSRNOG00000004391/ENSRNOG00000029651/ENSRNOG00000004857/ENSRNOG00000057814/…
GO:0140101	GO:0140101	catalytic activity, acting on a tRNA	119	0.4648147	2.078006	6.281130e-08	2.901882e-05	1.085099e-06	5725	tags=53%, list=31%, signal=37%	ENSRNOG00000020651/ENSRNOG00000007213/ENSRNOG00000000786/ENSRNOG00000025459/ENSRNOG00000014616/ENSRNOG00000020255/ENSRNOG00000049244/ENSRNOG00000002393/ENSRNOG00000017852/ENSRNOG00000024525/ENSRNOG00000019023/ENSRNOG00000025353/ENSRNOG00000008155/ENSRNOG00000011052/ENSRNOG00000018404/ENSRNOG00000003424/ENSRNOG00000014274/ENSRNOG00000025252/ENSRNOG00000018304/ENSRNOG00000016465/ENSRNOG00000004145/…
GO:0001664	GO:0001664	G protein-coupled receptor binding	226	-0.5060830	-1.691879	9.874136e-08	4.561851e-05	1.611043e-06	3816	tags=37%, list=21%, signal=29%	ENSRNOG00000012390/ENSRNOG00000057096/ENSRNOG00000020229/ENSRNOG00000046449/ENSRNOG00000000571/ENSRNOG00000015668/ENSRNOG00000019482/ENSRNOG00000016066/ENSRNOG00000026647/ENSRNOG00000006997/ENSRNOG00000021199/ENSRNOG00000024899/ENSRNOG00000002792/ENSRNOG00000020653/ENSRNOG00000011205/ENSRNOG00000030404/ENSRNOG00000004404/ENSRNOG00000014361/ENSRNOG00000028043/ENSRNOG00000053700/ENSRNOG00000004482/…
GO:0019838	GO:0019838	growth factor binding	135	-0.5631518	-1.830771	1.185419e-07	5.476637e-05	1.832310e-06	3497	tags=45%, list=19%, signal=37%	ENSRNOG00000020205/ENSRNOG00000014350/ENSRNOG00000001752/ENSRNOG00000014997/ENSRNOG00000024899/ENSRNOG00000022196/ENSRNOG00000021578/ENSRNOG00000001325/ENSRNOG00000016308/ENSRNOG00000020716/ENSRNOG00000016818/ENSRNOG00000003287/ENSRNOG00000016374/ENSRNOG00000014187/ENSRNOG00000014378/ENSRNOG00000025332/ENSRNOG00000028713/ENSRNOG00000005392/ENSRNOG00000031814/ENSRNOG00000003954/ENSRNOG00000033090/…
GO:0030020	GO:0030020	extracellular matrix structural constituent conferring tensile strength	30	-0.7630625	-2.065440	3.025163e-07	1.397625e-04	4.442212e-06	1980	tags=67%, list=11%, signal=60%	ENSRNOG00000019615/ENSRNOG00000039668/ENSRNOG00000020579/ENSRNOG00000031475/ENSRNOG00000008749/ENSRNOG00000001249/ENSRNOG00000023972/ENSRNOG00000003736/ENSRNOG00000020525/ENSRNOG00000016281/ENSRNOG00000012110/ENSRNOG00000003357/ENSRNOG00000009531/ENSRNOG00000010841/ENSRNOG00000011502/ENSRNOG00000011292/ENSRNOG00000016177/ENSRNOG00000060381/ENSRNOG00000003897/ENSRNOG00000023148
GO:0005178	GO:0005178	integrin binding	140	-0.5471577	-1.778529	4.004146e-07	1.849916e-04	5.445407e-06	3954	tags=44%, list=21%, signal=34%	ENSRNOG00000010947/ENSRNOG00000002265/ENSRNOG00000043167/ENSRNOG00000008180/ENSRNOG00000008246/ENSRNOG00000042078/ENSRNOG00000014350/ENSRNOG00000010966/ENSRNOG00000006997/ENSRNOG00000019689/ENSRNOG00000012160/ENSRNOG00000004276/ENSRNOG00000020653/ENSRNOG00000047768/ENSRNOG00000004861/ENSRNOG00000008697/ENSRNOG00000012208/ENSRNOG00000009495/ENSRNOG00000011946/ENSRNOG00000021161/ENSRNOG00000020694/…
GO:0004497	GO:0004497	monooxygenase activity	108	0.4583040	2.036893	4.079176e-07	1.884579e-04	5.445407e-06	2607	tags=45%, list=14%, signal=39%	ENSRNOG00000052810/ENSRNOG00000000969/ENSRNOG00000046643/ENSRNOG00000059330/ENSRNOG00000019500/ENSRNOG00000021405/ENSRNOG00000029844/ENSRNOG00000038331/ENSRNOG00000032560/ENSRNOG00000016173/ENSRNOG00000003620/ENSRNOG00000023116/ENSRNOG00000033010/ENSRNOG00000007234/ENSRNOG00000032297/ENSRNOG00000042224/ENSRNOG00000017672/ENSRNOG00000000978/ENSRNOG00000032261/ENSRNOG00000004342/ENSRNOG00000032805/…
GO:0051540	GO:0051540	metal cluster binding	63	0.5388005	2.238607	5.093534e-07	2.353213e-04	6.503871e-06	4720	tags=63%, list=26%, signal=47%	ENSRNOG00000029861/ENSRNOG00000002636/ENSRNOG00000033923/ENSRNOG00000013484/ENSRNOG00000002128/ENSRNOG00000013271/ENSRNOG00000036894/ENSRNOG00000024568/ENSRNOG00000000610/ENSRNOG00000042503/ENSRNOG00000038372/ENSRNOG00000027444/ENSRNOG00000014555/ENSRNOG00000018053/ENSRNOG00000015354/ENSRNOG00000023020/ENSRNOG00000003385/ENSRNOG00000018117/ENSRNOG00000017105/ENSRNOG00000045686/ENSRNOG00000016234/…
GO:0001968	GO:0001968	fibronectin binding	32	-0.7368342	-2.013188	9.229514e-07	4.264035e-04	1.129401e-05	3352	tags=62%, list=18%, signal=51%	ENSRNOG00000010966/ENSRNOG00000061373/ENSRNOG00000004276/ENSRNOG00000004861/ENSRNOG00000050792/ENSRNOG00000008478/ENSRNOG00000010977/ENSRNOG00000027811/ENSRNOG00000015036/ENSRNOG00000045829/ENSRNOG00000002052/ENSRNOG00000008257/ENSRNOG00000017539/ENSRNOG00000016695/ENSRNOG00000016687/ENSRNOG00000021155/ENSRNOG00000009311/ENSRNOG00000014137/ENSRNOG00000017206/ENSRNOG00000012471
GO:0016616	GO:0016616	oxidoreductase activity, acting on the CH-OH group of donors, NAD or NADP as acceptor	114	0.4437440	1.954880	1.230111e-06	5.683111e-04	1.445056e-05	3224	tags=50%, list=18%, signal=42%	ENSRNOG00000029844/ENSRNOG00000038331/ENSRNOG00000017899/ENSRNOG00000045636/ENSRNOG00000019417/ENSRNOG00000033010/ENSRNOG00000009715/ENSRNOG00000017165/ENSRNOG00000017084/ENSRNOG00000017672/ENSRNOG00000017780/ENSRNOG00000005861/ENSRNOG00000032959/ENSRNOG00000017311/ENSRNOG00000015736/ENSRNOG00000002826/ENSRNOG00000012794/ENSRNOG00000004391/ENSRNOG00000029651/ENSRNOG00000057814/ENSRNOG00000019328/…
GO:0005198	GO:0005198	structural molecule activity	460	-0.4322829	-1.471774	1.413207e-06	6.529015e-04	1.596294e-05	3133	tags=25%, list=17%, signal=21%	ENSRNOG00000014641/ENSRNOG00000019638/ENSRNOG00000010983/ENSRNOG00000023733/ENSRNOG00000008334/ENSRNOG00000030170/ENSRNOG00000008716/ENSRNOG00000047768/ENSRNOG00000045728/ENSRNOG00000000991/ENSRNOG00000005017/ENSRNOG00000003349/ENSRNOG00000014143/ENSRNOG00000014187/ENSRNOG00000018524/ENSRNOG00000008937/ENSRNOG00000012658/ENSRNOG00000015445/ENSRNOG00000034254/ENSRNOG00000011134/ENSRNOG00000043219/…
GO:0051287	GO:0051287	NAD binding	64	0.5345754	2.236389	1.476871e-06	6.823143e-04	1.606421e-05	3597	tags=55%, list=20%, signal=44%	ENSRNOG00000009715/ENSRNOG00000017084/ENSRNOG00000032959/ENSRNOG00000017311/ENSRNOG00000013828/ENSRNOG00000012794/ENSRNOG00000033923/ENSRNOG00000017777/ENSRNOG00000017619/ENSRNOG00000019328/ENSRNOG00000017291/ENSRNOG00000003049/ENSRNOG00000002643/ENSRNOG00000001770/ENSRNOG00000008103/ENSRNOG00000006364/ENSRNOG00000009592/ENSRNOG00000017420/ENSRNOG00000038372/ENSRNOG00000008063/ENSRNOG00000023538/…
GO:0008083	GO:0008083	growth factor activity	104	-0.5607307	-1.795441	1.730912e-06	7.996813e-04	1.815505e-05	2935	tags=42%, list=16%, signal=36%	ENSRNOG00000013717/ENSRNOG00000016818/ENSRNOG00000008697/ENSRNOG00000018646/ENSRNOG00000015331/ENSRNOG00000017560/ENSRNOG00000029792/ENSRNOG00000019842/ENSRNOG00000001931/ENSRNOG00000011946/ENSRNOG00000024390/ENSRNOG00000045797/ENSRNOG00000001312/ENSRNOG00000029148/ENSRNOG00000060237/ENSRNOG00000017602/ENSRNOG00000018233/ENSRNOG00000001499/ENSRNOG00000020097/ENSRNOG00000010208/ENSRNOG00000002418/…
GO:0051015	GO:0051015	actin filament binding	193	-0.5024025	-1.668174	1.860559e-06	8.595780e-04	1.843262e-05	5400	tags=52%, list=29%, signal=37%	ENSRNOG00000009470/ENSRNOG00000014289/ENSRNOG00000027894/ENSRNOG00000016047/ENSRNOG00000004132/ENSRNOG00000004959/ENSRNOG00000007330/ENSRNOG00000049452/ENSRNOG00000047356/ENSRNOG00000016630/ENSRNOG00000010060/ENSRNOG00000037085/ENSRNOG00000049236/ENSRNOG00000008994/ENSRNOG00000014104/ENSRNOG00000028498/ENSRNOG00000008673/ENSRNOG00000018350/ENSRNOG00000052113/ENSRNOG00000055567/ENSRNOG00000031855/…
GO:0016712	GO:0016712	oxidoreductase activity, acting on paired donors, with incorporation or reduction of molecular oxygen, reduced flavin or flavoprotein as one donor, and incorporation of one atom of oxygen	49	0.5806292	2.311139	1.882902e-06	8.699007e-04	1.843262e-05	3333	tags=63%, list=18%, signal=52%	ENSRNOG00000052810/ENSRNOG00000000969/ENSRNOG00000046643/ENSRNOG00000019500/ENSRNOG00000021405/ENSRNOG00000032560/ENSRNOG00000016173/ENSRNOG00000042224/ENSRNOG00000000978/ENSRNOG00000032261/ENSRNOG00000032805/ENSRNOG00000049464/ENSRNOG00000008988/ENSRNOG00000024016/ENSRNOG00000029179/ENSRNOG00000004786/ENSRNOG00000033164/ENSRNOG00000020817/ENSRNOG00000011367/ENSRNOG00000029128/ENSRNOG00000013291/…
GO:0005126	GO:0005126	cytokine receptor binding	200	-0.5029389	-1.673444	2.273277e-06	1.050254e-03	2.153630e-05	3131	tags=30%, list=17%, signal=26%	ENSRNOG00000012160/ENSRNOG00000024899/ENSRNOG00000002792/ENSRNOG00000011205/ENSRNOG00000048321/ENSRNOG00000014464/ENSRNOG00000050509/ENSRNOG00000005392/ENSRNOG00000028043/ENSRNOG00000045670/ENSRNOG00000016456/ENSRNOG00000018509/ENSRNOG00000011406/ENSRNOG00000013768/ENSRNOG00000015992/ENSRNOG00000004057/ENSRNOG00000028822/ENSRNOG00000048161/ENSRNOG00000024390/ENSRNOG00000017602/ENSRNOG00000003254/…
GO:0051536	GO:0051536	iron-sulfur cluster binding	60	0.5373478	2.197344	2.996869e-06	1.384554e-03	2.750416e-05	4720	tags=63%, list=26%, signal=47%	ENSRNOG00000002636/ENSRNOG00000033923/ENSRNOG00000002128/ENSRNOG00000013271/ENSRNOG00000036894/ENSRNOG00000024568/ENSRNOG00000000610/ENSRNOG00000042503/ENSRNOG00000038372/ENSRNOG00000027444/ENSRNOG00000014555/ENSRNOG00000018053/ENSRNOG00000015354/ENSRNOG00000023020/ENSRNOG00000003385/ENSRNOG00000018117/ENSRNOG00000017105/ENSRNOG00000045686/ENSRNOG00000016234/ENSRNOG00000015213/ENSRNOG00000011849/…
GO:0019955	GO:0019955	cytokine binding	127	-0.5341653	-1.729598	6.130968e-06	2.832507e-03	5.456268e-05	5464	tags=60%, list=30%, signal=42%	ENSRNOG00000013265/ENSRNOG00000007036/ENSRNOG00000046086/ENSRNOG00000004912/ENSRNOG00000000500/ENSRNOG00000031420/ENSRNOG00000007544/ENSRNOG00000003305/ENSRNOG00000010315/ENSRNOG00000018414/ENSRNOG00000005033/ENSRNOG00000006319/ENSRNOG00000004330/ENSRNOG00000060694/ENSRNOG00000012074/ENSRNOG00000023683/ENSRNOG00000028594/ENSRNOG00000050190/ENSRNOG00000014504/ENSRNOG00000010665/ENSRNOG00000033234/…
GO:0140375	GO:0140375	immune receptor activity	109	-0.5517331	-1.768917	6.320227e-06	2.919945e-03	5.459267e-05	3958	tags=48%, list=21%, signal=38%	ENSRNOG00000014504/ENSRNOG00000010665/ENSRNOG00000033234/ENSRNOG00000057557/ENSRNOG00000008759/ENSRNOG00000046683/ENSRNOG00000028638/ENSRNOG00000042605/ENSRNOG00000015773/ENSRNOG00000021966/ENSRNOG00000022176/ENSRNOG00000049115/ENSRNOG00000021199/ENSRNOG00000032973/ENSRNOG00000020275/ENSRNOG00000001325/ENSRNOG00000019472/ENSRNOG00000016308/ENSRNOG00000014378/ENSRNOG00000049782/ENSRNOG00000050509/…
GO:0016229	GO:0016229	steroid dehydrogenase activity	34	0.6423214	2.349600	9.931456e-06	4.588332e-03	8.144894e-05	1760	tags=56%, list=10%, signal=51%	ENSRNOG00000029844/ENSRNOG00000038331/ENSRNOG00000019417/ENSRNOG00000033010/ENSRNOG00000017084/ENSRNOG00000017672/ENSRNOG00000005861/ENSRNOG00000002826/ENSRNOG00000029651/ENSRNOG00000057814/ENSRNOG00000003049/ENSRNOG00000013004/ENSRNOG00000038361/ENSRNOG00000027042/ENSRNOG00000009630/ENSRNOG00000017531/ENSRNOG00000002597/ENSRNOG00000020949/ENSRNOG00000002210
GO:1901681	GO:1901681	sulfur compound binding	232	-0.4683744	-1.569114	9.984063e-06	4.612637e-03	8.144894e-05	3497	tags=35%, list=19%, signal=29%	ENSRNOG00000020205/ENSRNOG00000014350/ENSRNOG00000011977/ENSRNOG00000037456/ENSRNOG00000006997/ENSRNOG00000031779/ENSRNOG00000020560/ENSRNOG00000000439/ENSRNOG00000024899/ENSRNOG00000011205/ENSRNOG00000001627/ENSRNOG00000008697/ENSRNOG00000003349/ENSRNOG00000018646/ENSRNOG00000018237/ENSRNOG00000003244/ENSRNOG00000017606/ENSRNOG00000000655/ENSRNOG00000019955/ENSRNOG00000006857/ENSRNOG00000017560/…
GO:0016765	GO:0016765	transferase activity, transferring alkyl or aryl (other than methyl) groups	58	0.5230056	2.133828	1.082293e-05	5.000195e-03	8.590607e-05	4347	tags=59%, list=24%, signal=45%	ENSRNOG00000029861/ENSRNOG00000056847/ENSRNOG00000043377/ENSRNOG00000021314/ENSRNOG00000000201/ENSRNOG00000011351/ENSRNOG00000013484/ENSRNOG00000014665/ENSRNOG00000016484/ENSRNOG00000004245/ENSRNOG00000004672/ENSRNOG00000061857/ENSRNOG00000047708/ENSRNOG00000018937/ENSRNOG00000049771/ENSRNOG00000042962/ENSRNOG00000014274/ENSRNOG00000028746/ENSRNOG00000007743/ENSRNOG00000006583/ENSRNOG00000013520/…
GO:0016705	GO:0016705	oxidoreductase activity, acting on paired donors, with incorporation or reduction of molecular oxygen	175	0.3499930	1.660131	1.219141e-05	5.632429e-03	9.422166e-05	3333	tags=38%, list=18%, signal=32%	ENSRNOG00000052810/ENSRNOG00000000969/ENSRNOG00000046643/ENSRNOG00000059330/ENSRNOG00000019500/ENSRNOG00000021405/ENSRNOG00000029844/ENSRNOG00000038331/ENSRNOG00000032560/ENSRNOG00000016173/ENSRNOG00000003620/ENSRNOG00000023116/ENSRNOG00000033010/ENSRNOG00000007234/ENSRNOG00000032297/ENSRNOG00000042224/ENSRNOG00000017672/ENSRNOG00000059519/ENSRNOG00000000978/ENSRNOG00000032261/ENSRNOG00000004342/…
GO:0004222	GO:0004222	metalloendopeptidase activity	85	-0.5647152	-1.770340	1.499271e-05	6.926634e-03	1.129006e-04	4613	tags=47%, list=25%, signal=35%	ENSRNOG00000023643/ENSRNOG00000060694/ENSRNOG00000047028/ENSRNOG00000009514/ENSRNOG00000054257/ENSRNOG00000023257/ENSRNOG00000008857/ENSRNOG00000010947/ENSRNOG00000037080/ENSRNOG00000003538/ENSRNOG00000010507/ENSRNOG00000028036/ENSRNOG00000018865/ENSRNOG00000027463/ENSRNOG00000012655/ENSRNOG00000021896/ENSRNOG00000015682/ENSRNOG00000047940/ENSRNOG00000019447/ENSRNOG00000008478/ENSRNOG00000062101/…
GO:0004812	GO:0004812	aminoacyl-tRNA ligase activity	40	0.5923121	2.263208	1.641833e-05	7.585267e-03	1.176050e-04	5596	tags=68%, list=30%, signal=47%	ENSRNOG00000020651/ENSRNOG00000007213/ENSRNOG00000025459/ENSRNOG00000014616/ENSRNOG00000020255/ENSRNOG00000002393/ENSRNOG00000017852/ENSRNOG00000019023/ENSRNOG00000025353/ENSRNOG00000011052/ENSRNOG00000018404/ENSRNOG00000025252/ENSRNOG00000018304/ENSRNOG00000014526/ENSRNOG00000024460/ENSRNOG00000016135/ENSRNOG00000011476/ENSRNOG00000014119/ENSRNOG00000008643/ENSRNOG00000002813/ENSRNOG00000003743/…
GO:0016875	GO:0016875	ligase activity, forming carbon-oxygen bonds	40	0.5923121	2.263208	1.641833e-05	7.585267e-03	1.176050e-04	5596	tags=68%, list=30%, signal=47%	ENSRNOG00000020651/ENSRNOG00000007213/ENSRNOG00000025459/ENSRNOG00000014616/ENSRNOG00000020255/ENSRNOG00000002393/ENSRNOG00000017852/ENSRNOG00000019023/ENSRNOG00000025353/ENSRNOG00000011052/ENSRNOG00000018404/ENSRNOG00000025252/ENSRNOG00000018304/ENSRNOG00000014526/ENSRNOG00000024460/ENSRNOG00000016135/ENSRNOG00000011476/ENSRNOG00000014119/ENSRNOG00000008643/ENSRNOG00000002813/ENSRNOG00000003743/…
GO:0001653	GO:0001653	peptide receptor activity	79	-0.5722891	-1.778474	1.903130e-05	8.792459e-03	1.330760e-04	3241	tags=47%, list=18%, signal=39%	ENSRNOG00000009372/ENSRNOG00000015860/ENSRNOG00000015991/ENSRNOG00000020653/ENSRNOG00000007931/ENSRNOG00000031814/ENSRNOG00000036834/ENSRNOG00000018191/ENSRNOG00000018003/ENSRNOG00000019926/ENSRNOG00000014971/ENSRNOG00000001152/ENSRNOG00000002524/ENSRNOG00000061026/ENSRNOG00000038193/ENSRNOG00000010997/ENSRNOG00000027060/ENSRNOG00000015156/ENSRNOG00000018521/ENSRNOG00000059862/ENSRNOG00000014414/…
GO:0005216	GO:0005216	monoatomic ion channel activity	295	-0.4423595	-1.490676	2.641558e-05	1.220400e-02	1.804149e-04	3538	tags=43%, list=19%, signal=36%	ENSRNOG00000047363/ENSRNOG00000007581/ENSRNOG00000003310/ENSRNOG00000001992/ENSRNOG00000021102/ENSRNOG00000001441/ENSRNOG00000014686/ENSRNOG00000027839/ENSRNOG00000013463/ENSRNOG00000059765/ENSRNOG00000010771/ENSRNOG00000020714/ENSRNOG00000028460/ENSRNOG00000003737/ENSRNOG00000007666/ENSRNOG00000001300/ENSRNOG00000055583/ENSRNOG00000062002/ENSRNOG00000030981/ENSRNOG00000006957/ENSRNOG00000060528/…
GO:0022843	GO:0022843	voltage-gated monoatomic cation channel activity	88	-0.5588595	-1.760954	2.924267e-05	1.351011e-02	1.951843e-04	4047	tags=49%, list=22%, signal=38%	ENSRNOG00000060528/ENSRNOG00000056697/ENSRNOG00000020779/ENSRNOG00000020557/ENSRNOG00000021063/ENSRNOG00000011550/ENSRNOG00000017283/ENSRNOG00000051262/ENSRNOG00000008831/ENSRNOG00000020598/ENSRNOG00000003262/ENSRNOG00000033531/ENSRNOG00000007354/ENSRNOG00000013781/ENSRNOG00000052707/ENSRNOG00000005369/ENSRNOG00000018191/ENSRNOG00000046949/ENSRNOG00000019959/ENSRNOG00000020532/ENSRNOG00000007645/…
GO:0017124	GO:0017124	SH3 domain binding	108	-0.5343264	-1.714073	3.251442e-05	1.502166e-02	2.096262e-04	5054	tags=49%, list=27%, signal=36%	ENSRNOG00000047356/ENSRNOG00000052583/ENSRNOG00000013747/ENSRNOG00000003536/ENSRNOG00000002051/ENSRNOG00000003088/ENSRNOG00000060694/ENSRNOG00000017020/ENSRNOG00000050206/ENSRNOG00000058733/ENSRNOG00000054257/ENSRNOG00000017707/ENSRNOG00000008444/ENSRNOG00000016367/ENSRNOG00000019403/ENSRNOG00000027914/ENSRNOG00000038881/ENSRNOG00000000383/ENSRNOG00000008180/ENSRNOG00000031058/ENSRNOG00000009805/…
GO:0001228	GO:0001228	DNA-binding transcription activator activity, RNA polymerase II-specific	364	-0.4256918	-1.443629	3.283392e-05	1.516927e-02	2.096262e-04	5533	tags=44%, list=30%, signal=31%	ENSRNOG00000009819/ENSRNOG00000000440/ENSRNOG00000010121/ENSRNOG00000042283/ENSRNOG00000010536/ENSRNOG00000002414/ENSRNOG00000020434/ENSRNOG00000018232/ENSRNOG00000011879/ENSRNOG00000055761/ENSRNOG00000033433/ENSRNOG00000001548/ENSRNOG00000011762/ENSRNOG00000051499/ENSRNOG00000019706/ENSRNOG00000023258/ENSRNOG00000005600/ENSRNOG00000011015/ENSRNOG00000010681/ENSRNOG00000008620/ENSRNOG00000028845/…
GO:0070279	GO:0070279	vitamin B6 binding	51	0.5299026	2.143043	3.816856e-05	1.763387e-02	2.385001e-04	2939	tags=61%, list=16%, signal=51%	ENSRNOG00000013971/ENSRNOG00000029993/ENSRNOG00000029528/ENSRNOG00000033915/ENSRNOG00000045743/ENSRNOG00000023856/ENSRNOG00000002636/ENSRNOG00000011573/ENSRNOG00000016807/ENSRNOG00000043426/ENSRNOG00000004443/ENSRNOG00000011861/ENSRNOG00000010658/ENSRNOG00000008106/ENSRNOG00000020083/ENSRNOG00000016348/ENSRNOG00000046493/ENSRNOG00000055408/ENSRNOG00000000610/ENSRNOG00000006388/ENSRNOG00000037850/…
GO:0003735	GO:0003735	structural constituent of ribosome	163	0.3402341	1.617842	4.389527e-05	2.027962e-02	2.685698e-04	4067	tags=36%, list=22%, signal=28%	ENSRNOG00000033058/ENSRNOG00000033695/ENSRNOG00000029670/ENSRNOG00000032300/ENSRNOG00000008566/ENSRNOG00000019734/ENSRNOG00000015479/ENSRNOG00000050067/ENSRNOG00000052207/ENSRNOG00000002569/ENSRNOG00000011817/ENSRNOG00000000804/ENSRNOG00000062272/ENSRNOG00000018531/ENSRNOG00000018547/ENSRNOG00000060449/ENSRNOG00000032825/ENSRNOG00000020464/ENSRNOG00000016201/ENSRNOG00000021005/ENSRNOG00000010164/…
GO:0000049	GO:0000049	tRNA binding	70	0.4605720	1.944608	4.957978e-05	2.290586e-02	2.971591e-04	3433	tags=37%, list=19%, signal=30%	ENSRNOG00000020651/ENSRNOG00000007213/ENSRNOG00000003049/ENSRNOG00000007088/ENSRNOG00000014616/ENSRNOG00000020255/ENSRNOG00000049244/ENSRNOG00000016725/ENSRNOG00000024525/ENSRNOG00000025353/ENSRNOG00000018404/ENSRNOG00000031421/ENSRNOG00000025252/ENSRNOG00000016465/ENSRNOG00000012954/ENSRNOG00000019819/ENSRNOG00000047118/ENSRNOG00000014240/ENSRNOG00000039567/ENSRNOG00000006432/ENSRNOG00000010100/…
GO:0001786	GO:0001786	phosphatidylserine binding	67	-0.5889184	-1.790244	5.506220e-05	2.543874e-02	3.234180e-04	3290	tags=46%, list=18%, signal=38%	ENSRNOG00000018159/ENSRNOG00000057058/ENSRNOG00000020716/ENSRNOG00000000579/ENSRNOG00000007980/ENSRNOG00000018217/ENSRNOG00000051688/ENSRNOG00000008170/ENSRNOG00000011435/ENSRNOG00000032238/ENSRNOG00000014453/ENSRNOG00000026432/ENSRNOG00000020295/ENSRNOG00000017136/ENSRNOG00000020279/ENSRNOG00000029813/ENSRNOG00000018233/ENSRNOG00000020713/ENSRNOG00000053577/ENSRNOG00000045829/ENSRNOG00000017469/…
GO:0015267	GO:0015267	channel activity	334	-0.4335159	-1.465724	6.612424e-05	3.054940e-02	3.734547e-04	4897	tags=43%, list=27%, signal=32%	ENSRNOG00000047363/ENSRNOG00000007581/ENSRNOG00000003310/ENSRNOG00000001992/ENSRNOG00000021102/ENSRNOG00000001441/ENSRNOG00000014686/ENSRNOG00000027839/ENSRNOG00000013463/ENSRNOG00000059765/ENSRNOG00000010771/ENSRNOG00000020714/ENSRNOG00000028460/ENSRNOG00000003737/ENSRNOG00000007666/ENSRNOG00000001300/ENSRNOG00000005196/ENSRNOG00000009686/ENSRNOG00000055583/ENSRNOG00000062002/ENSRNOG00000030981/…
GO:0022803	GO:0022803	passive transmembrane transporter activity	334	-0.4335159	-1.465724	6.612424e-05	3.054940e-02	3.734547e-04	4897	tags=43%, list=27%, signal=32%	ENSRNOG00000047363/ENSRNOG00000007581/ENSRNOG00000003310/ENSRNOG00000001992/ENSRNOG00000021102/ENSRNOG00000001441/ENSRNOG00000014686/ENSRNOG00000027839/ENSRNOG00000013463/ENSRNOG00000059765/ENSRNOG00000010771/ENSRNOG00000020714/ENSRNOG00000028460/ENSRNOG00000003737/ENSRNOG00000007666/ENSRNOG00000001300/ENSRNOG00000005196/ENSRNOG00000009686/ENSRNOG00000055583/ENSRNOG00000062002/ENSRNOG00000030981/…
GO:0008528	GO:0008528	G protein-coupled peptide receptor activity	72	-0.5764748	-1.769334	6.871777e-05	3.174761e-02	3.798384e-04	2556	tags=50%, list=14%, signal=43%	ENSRNOG00000042605/ENSRNOG00000025297/ENSRNOG00000009372/ENSRNOG00000015860/ENSRNOG00000020653/ENSRNOG00000031814/ENSRNOG00000036834/ENSRNOG00000018191/ENSRNOG00000018003/ENSRNOG00000019926/ENSRNOG00000014971/ENSRNOG00000001152/ENSRNOG00000002524/ENSRNOG00000061026/ENSRNOG00000038193/ENSRNOG00000010997/ENSRNOG00000027060/ENSRNOG00000015156/ENSRNOG00000018521/ENSRNOG00000059862/ENSRNOG00000014414/…
GO:0004713	GO:0004713	protein tyrosine kinase activity	120	-0.5102908	-1.645488	6.984126e-05	3.226666e-02	3.798384e-04	5297	tags=48%, list=29%, signal=35%	ENSRNOG00000009705/ENSRNOG00000013213/ENSRNOG00000015898/ENSRNOG00000013598/ENSRNOG00000047356/ENSRNOG00000016995/ENSRNOG00000018414/ENSRNOG00000002511/ENSRNOG00000027839/ENSRNOG00000059968/ENSRNOG00000001769/ENSRNOG00000021298/ENSRNOG00000004305/ENSRNOG00000020835/ENSRNOG00000004437/ENSRNOG00000002244/ENSRNOG00000018669/ENSRNOG00000008180/ENSRNOG00000000406/ENSRNOG00000017319/ENSRNOG00000015578/…
GO:0008237	GO:0008237	metallopeptidase activity	154	-0.4869802	-1.593731	7.685926e-05	3.550898e-02	4.104064e-04	4613	tags=37%, list=25%, signal=28%	ENSRNOG00000023643/ENSRNOG00000010397/ENSRNOG00000060694/ENSRNOG00000047028/ENSRNOG00000009514/ENSRNOG00000054257/ENSRNOG00000023257/ENSRNOG00000008857/ENSRNOG00000010947/ENSRNOG00000027739/ENSRNOG00000007467/ENSRNOG00000015880/ENSRNOG00000037080/ENSRNOG00000003538/ENSRNOG00000010507/ENSRNOG00000028036/ENSRNOG00000018865/ENSRNOG00000027463/ENSRNOG00000012655/ENSRNOG00000021896/ENSRNOG00000015682/…
GO:0030170	GO:0030170	pyridoxal phosphate binding	49	0.5184309	2.063565	8.043721e-05	3.716199e-02	4.159876e-04	2939	tags=59%, list=16%, signal=50%	ENSRNOG00000013971/ENSRNOG00000029993/ENSRNOG00000029528/ENSRNOG00000033915/ENSRNOG00000045743/ENSRNOG00000023856/ENSRNOG00000002636/ENSRNOG00000011573/ENSRNOG00000016807/ENSRNOG00000043426/ENSRNOG00000004443/ENSRNOG00000011861/ENSRNOG00000010658/ENSRNOG00000008106/ENSRNOG00000016348/ENSRNOG00000046493/ENSRNOG00000055408/ENSRNOG00000000610/ENSRNOG00000006388/ENSRNOG00000037850/ENSRNOG00000006508/…
GO:0001216	GO:0001216	DNA-binding transcription activator activity	371	-0.4178545	-1.416751	8.073738e-05	3.730067e-02	4.159876e-04	5533	tags=43%, list=30%, signal=31%	ENSRNOG00000009819/ENSRNOG00000000440/ENSRNOG00000010121/ENSRNOG00000042283/ENSRNOG00000010536/ENSRNOG00000002414/ENSRNOG00000020434/ENSRNOG00000018232/ENSRNOG00000011879/ENSRNOG00000055761/ENSRNOG00000033433/ENSRNOG00000001548/ENSRNOG00000011762/ENSRNOG00000051499/ENSRNOG00000019706/ENSRNOG00000023258/ENSRNOG00000005600/ENSRNOG00000011015/ENSRNOG00000010681/ENSRNOG00000008620/ENSRNOG00000028845/…
GO:0043394	GO:0043394	proteoglycan binding	35	-0.6614629	-1.843009	9.478143e-05	4.378902e-02	4.799278e-04	4730	tags=63%, list=26%, signal=47%	ENSRNOG00000047247/ENSRNOG00000021938/ENSRNOG00000009683/ENSRNOG00000003840/ENSRNOG00000002188/ENSRNOG00000020205/ENSRNOG00000011977/ENSRNOG00000006997/ENSRNOG00000010331/ENSRNOG00000000655/ENSRNOG00000011946/ENSRNOG00000011631/ENSRNOG00000019728/ENSRNOG00000008749/ENSRNOG00000002461/ENSRNOG00000012181/ENSRNOG00000020525/ENSRNOG00000008816/ENSRNOG00000058645/ENSRNOG00000021155/ENSRNOG00000017550/…
Showing 1 to 18 of 58 entries, 11 total columns

## Sheet: MASH vs MASH + OATD-01 CC
	ID	Description	setSize	enrichmentScore	NES	pvalue	p.adjust	qvalue	rank	leading_edge	core_enrichment
GO:0030312	GO:0030312	external encapsulating structure	342	-0.6276863	-2.125953	3.805523e-30	1.358572e-27	7.570987e-28	3119	tags=50%, list=17%, signal=43%	ENSRNOG00000031782/ENSRNOG00000020560/ENSRNOG00000010983/ENSRNOG00000061373/ENSRNOG00000016606/ENSRNOG00000027463/ENSRNOG00000028627/ENSRNOG00000047768/ENSRNOG00000016374/ENSRNOG00000012655/ENSRNOG00000001627/ENSRNOG00000008697/ENSRNOG00000003349/ENSRNOG00000014143/ENSRNOG00000004275/ENSRNOG00000021896/ENSRNOG00000011134/ENSRNOG00000043219/ENSRNOG00000000341/ENSRNOG00000047940/ENSRNOG00000006857/…
GO:0031012	GO:0031012	extracellular matrix	341	-0.6288507	-2.130066	2.650595e-29	9.462626e-27	2.636645e-27	3119	tags=50%, list=17%, signal=43%	ENSRNOG00000031782/ENSRNOG00000020560/ENSRNOG00000010983/ENSRNOG00000061373/ENSRNOG00000016606/ENSRNOG00000027463/ENSRNOG00000028627/ENSRNOG00000047768/ENSRNOG00000016374/ENSRNOG00000012655/ENSRNOG00000001627/ENSRNOG00000008697/ENSRNOG00000003349/ENSRNOG00000014143/ENSRNOG00000004275/ENSRNOG00000021896/ENSRNOG00000011134/ENSRNOG00000043219/ENSRNOG00000000341/ENSRNOG00000047940/ENSRNOG00000006857/…
GO:0062023	GO:0062023	collagen-containing extracellular matrix	225	-0.6735819	-2.254638	7.097070e-28	2.533654e-25	4.706478e-26	3223	tags=54%, list=18%, signal=45%	ENSRNOG00000019689/ENSRNOG00000018951/ENSRNOG00000020560/ENSRNOG00000061373/ENSRNOG00000016606/ENSRNOG00000028627/ENSRNOG00000047768/ENSRNOG00000016374/ENSRNOG00000001627/ENSRNOG00000008697/ENSRNOG00000003349/ENSRNOG00000014143/ENSRNOG00000004275/ENSRNOG00000011134/ENSRNOG00000000341/ENSRNOG00000001367/ENSRNOG00000019607/ENSRNOG00000046660/ENSRNOG00000016678/ENSRNOG00000033090/ENSRNOG00000011946/…
GO:0005604	GO:0005604	basement membrane	101	-0.6920320	-2.208787	4.011525e-14	1.432114e-11	1.995206e-12	2969	tags=58%, list=16%, signal=49%	ENSRNOG00000005195/ENSRNOG00000020205/ENSRNOG00000010966/ENSRNOG00000018951/ENSRNOG00000028627/ENSRNOG00000047768/ENSRNOG00000003349/ENSRNOG00000004275/ENSRNOG00000011134/ENSRNOG00000000341/ENSRNOG00000011946/ENSRNOG00000021437/ENSRNOG00000002680/ENSRNOG00000019615/ENSRNOG00000000599/ENSRNOG00000017237/ENSRNOG00000005573/ENSRNOG00000002667/ENSRNOG00000033143/ENSRNOG00000036711/ENSRNOG00000005580/…
GO:0000313	GO:0000313	organellar ribosome	73	0.6557195	2.725892	5.689615e-13	2.031193e-10	1.886557e-11	5117	tags=75%, list=28%, signal=55%	ENSRNOG00000008566/ENSRNOG00000019734/ENSRNOG00000015479/ENSRNOG00000002569/ENSRNOG00000000804/ENSRNOG00000009297/ENSRNOG00000018531/ENSRNOG00000018547/ENSRNOG00000020464/ENSRNOG00000008256/ENSRNOG00000016201/ENSRNOG00000021005/ENSRNOG00000010164/ENSRNOG00000036695/ENSRNOG00000012136/ENSRNOG00000003724/ENSRNOG00000019511/ENSRNOG00000013845/ENSRNOG00000014582/ENSRNOG00000015231/ENSRNOG00000014890/…
GO:0005761	GO:0005761	mitochondrial ribosome	73	0.6557195	2.725892	5.689615e-13	2.031193e-10	1.886557e-11	5117	tags=75%, list=28%, signal=55%	ENSRNOG00000008566/ENSRNOG00000019734/ENSRNOG00000015479/ENSRNOG00000002569/ENSRNOG00000000804/ENSRNOG00000009297/ENSRNOG00000018531/ENSRNOG00000018547/ENSRNOG00000020464/ENSRNOG00000008256/ENSRNOG00000016201/ENSRNOG00000021005/ENSRNOG00000010164/ENSRNOG00000036695/ENSRNOG00000012136/ENSRNOG00000003724/ENSRNOG00000019511/ENSRNOG00000013845/ENSRNOG00000014582/ENSRNOG00000015231/ENSRNOG00000014890/…
GO:0015629	GO:0015629	actin cytoskeleton	450	-0.4921891	-1.675477	7.744628e-12	2.764832e-09	2.201105e-10	5400	tags=49%, list=29%, signal=35%	ENSRNOG00000009470/ENSRNOG00000020332/ENSRNOG00000014289/ENSRNOG00000019298/ENSRNOG00000016244/ENSRNOG00000016047/ENSRNOG00000016419/ENSRNOG00000050231/ENSRNOG00000015898/ENSRNOG00000004132/ENSRNOG00000033791/ENSRNOG00000024663/ENSRNOG00000004959/ENSRNOG00000004595/ENSRNOG00000020891/ENSRNOG00000005124/ENSRNOG00000007330/ENSRNOG00000049452/ENSRNOG00000001143/ENSRNOG00000047356/ENSRNOG00000039415/…
GO:0098800	GO:0098800	inner mitochondrial membrane protein complex	123	0.5188851	2.228254	2.838742e-11	1.013431e-08	6.302616e-10	4509	tags=64%, list=24%, signal=49%	ENSRNOG00000060293/ENSRNOG00000010558/ENSRNOG00000046918/ENSRNOG00000042903/ENSRNOG00000007883/ENSRNOG00000006593/ENSRNOG00000008222/ENSRNOG00000000064/ENSRNOG00000024539/ENSRNOG00000042869/ENSRNOG00000024967/ENSRNOG00000018129/ENSRNOG00000028884/ENSRNOG00000008569/ENSRNOG00000020602/ENSRNOG00000024568/ENSRNOG00000059061/ENSRNOG00000011949/ENSRNOG00000009155/ENSRNOG00000024309/ENSRNOG00000042503/…
GO:0005777	GO:0005777	peroxisome	138	0.4982544	2.291543	3.167982e-11	1.130970e-08	6.302616e-10	3566	tags=57%, list=19%, signal=46%	ENSRNOG00000003285/ENSRNOG00000043377/ENSRNOG00000054962/ENSRNOG00000051912/ENSRNOG00000016690/ENSRNOG00000006675/ENSRNOG00000024839/ENSRNOG00000046864/ENSRNOG00000023856/ENSRNOG00000020696/ENSRNOG00000015162/ENSRNOG00000023465/ENSRNOG00000016815/ENSRNOG00000005437/ENSRNOG00000051624/ENSRNOG00000059386/ENSRNOG00000050360/ENSRNOG00000037446/ENSRNOG00000055295/ENSRNOG00000008364/ENSRNOG00000016484/…
GO:0042579	GO:0042579	microbody	138	0.4982544	2.291543	3.167982e-11	1.130970e-08	6.302616e-10	3566	tags=57%, list=19%, signal=46%	ENSRNOG00000003285/ENSRNOG00000043377/ENSRNOG00000054962/ENSRNOG00000051912/ENSRNOG00000016690/ENSRNOG00000006675/ENSRNOG00000024839/ENSRNOG00000046864/ENSRNOG00000023856/ENSRNOG00000020696/ENSRNOG00000015162/ENSRNOG00000023465/ENSRNOG00000016815/ENSRNOG00000005437/ENSRNOG00000051624/ENSRNOG00000059386/ENSRNOG00000050360/ENSRNOG00000037446/ENSRNOG00000055295/ENSRNOG00000008364/ENSRNOG00000016484/…
GO:0098797	GO:0098797	plasma membrane protein complex	442	-0.4816120	-1.639300	3.762824e-11	1.343328e-08	6.805491e-10	4827	tags=43%, list=26%, signal=33%	ENSRNOG00000000187/ENSRNOG00000020151/ENSRNOG00000002051/ENSRNOG00000021102/ENSRNOG00000014686/ENSRNOG00000027839/ENSRNOG00000005033/ENSRNOG00000013463/ENSRNOG00000059968/ENSRNOG00000036934/ENSRNOG00000021938/ENSRNOG00000024115/ENSRNOG00000009779/ENSRNOG00000006989/ENSRNOG00000024382/ENSRNOG00000047957/ENSRNOG00000023446/ENSRNOG00000003298/ENSRNOG00000001769/ENSRNOG00000026039/ENSRNOG00000007666/…
GO:0005581	GO:0005581	collagen trimer	51	-0.7533226	-2.207634	8.633346e-11	3.082105e-08	1.431318e-09	1629	tags=55%, list=9%, signal=50%	ENSRNOG00000039668/ENSRNOG00000020579/ENSRNOG00000031475/ENSRNOG00000008749/ENSRNOG00000004554/ENSRNOG00000058470/ENSRNOG00000023972/ENSRNOG00000003736/ENSRNOG00000009342/ENSRNOG00000016366/ENSRNOG00000014398/ENSRNOG00000020525/ENSRNOG00000016281/ENSRNOG00000012110/ENSRNOG00000003357/ENSRNOG00000019648/ENSRNOG00000009531/ENSRNOG00000056772/ENSRNOG00000007613/ENSRNOG00000007300/ENSRNOG00000011502/…
GO:0009897	GO:0009897	external side of plasma membrane	372	-0.4857917	-1.646272	2.979215e-10	1.063580e-07	4.559284e-09	4314	tags=42%, list=23%, signal=33%	ENSRNOG00000033608/ENSRNOG00000015994/ENSRNOG00000010584/ENSRNOG00000030981/ENSRNOG00000018311/ENSRNOG00000050190/ENSRNOG00000014333/ENSRNOG00000014574/ENSRNOG00000042821/ENSRNOG00000015945/ENSRNOG00000014504/ENSRNOG00000010665/ENSRNOG00000033234/ENSRNOG00000057557/ENSRNOG00000002244/ENSRNOG00000008759/ENSRNOG00000018126/ENSRNOG00000043167/ENSRNOG00000015821/ENSRNOG00000018488/ENSRNOG00000038835/…
GO:0097060	GO:0097060	synaptic membrane	382	-0.4823894	-1.636761	4.167944e-10	1.487956e-07	5.922867e-09	5041	tags=46%, list=27%, signal=34%	ENSRNOG00000005479/ENSRNOG00000008237/ENSRNOG00000021013/ENSRNOG00000020577/ENSRNOG00000032576/ENSRNOG00000056643/ENSRNOG00000058975/ENSRNOG00000009033/ENSRNOG00000004874/ENSRNOG00000002051/ENSRNOG00000003365/ENSRNOG00000014686/ENSRNOG00000047247/ENSRNOG00000013463/ENSRNOG00000021938/ENSRNOG00000016311/ENSRNOG00000059720/ENSRNOG00000019356/ENSRNOG00000007014/ENSRNOG00000006784/ENSRNOG00000052113/…
GO:0150034	GO:0150034	distal axon	360	-0.4886084	-1.654167	6.311404e-10	2.253171e-07	8.370914e-09	5054	tags=44%, list=27%, signal=32%	ENSRNOG00000047356/ENSRNOG00000024762/ENSRNOG00000008237/ENSRNOG00000021013/ENSRNOG00000058545/ENSRNOG00000056643/ENSRNOG00000025394/ENSRNOG00000007581/ENSRNOG00000004874/ENSRNOG00000020151/ENSRNOG00000002051/ENSRNOG00000027839/ENSRNOG00000047247/ENSRNOG00000008673/ENSRNOG00000010971/ENSRNOG00000006989/ENSRNOG00000059720/ENSRNOG00000012061/ENSRNOG00000018350/ENSRNOG00000052113/ENSRNOG00000001769/…
GO:0009295	GO:0009295	nucleoid	47	0.6810523	2.624133	1.955861e-09	6.982422e-07	2.288902e-08	4720	tags=77%, list=26%, signal=57%	ENSRNOG00000030225/ENSRNOG00000003855/ENSRNOG00000013728/ENSRNOG00000002695/ENSRNOG00000003049/ENSRNOG00000008106/ENSRNOG00000039980/ENSRNOG00000015029/ENSRNOG00000014935/ENSRNOG00000018118/ENSRNOG00000003424/ENSRNOG00000018114/ENSRNOG00000009252/ENSRNOG00000013704/ENSRNOG00000005877/ENSRNOG00000019525/ENSRNOG00000000392/ENSRNOG00000039567/ENSRNOG00000019817/ENSRNOG00000007043/ENSRNOG00000004000/…
GO:0042645	GO:0042645	mitochondrial nucleoid	47	0.6810523	2.624133	1.955861e-09	6.982422e-07	2.288902e-08	4720	tags=77%, list=26%, signal=57%	ENSRNOG00000030225/ENSRNOG00000003855/ENSRNOG00000013728/ENSRNOG00000002695/ENSRNOG00000003049/ENSRNOG00000008106/ENSRNOG00000039980/ENSRNOG00000015029/ENSRNOG00000014935/ENSRNOG00000018118/ENSRNOG00000003424/ENSRNOG00000018114/ENSRNOG00000009252/ENSRNOG00000013704/ENSRNOG00000005877/ENSRNOG00000019525/ENSRNOG00000000392/ENSRNOG00000039567/ENSRNOG00000019817/ENSRNOG00000007043/ENSRNOG00000004000/…
GO:0005911	GO:0005911	cell-cell junction	450	-0.4670788	-1.589998	3.566640e-09	1.273290e-06	3.942076e-08	5332	tags=44%, list=29%, signal=32%	ENSRNOG00000016733/ENSRNOG00000027894/ENSRNOG00000016419/ENSRNOG00000005783/ENSRNOG00000050552/ENSRNOG00000009705/ENSRNOG00000017429/ENSRNOG00000015898/ENSRNOG00000013836/ENSRNOG00000020873/ENSRNOG00000000814/ENSRNOG00000003374/ENSRNOG00000007330/ENSRNOG00000016995/ENSRNOG00000005480/ENSRNOG00000016630/ENSRNOG00000010060/ENSRNOG00000021013/ENSRNOG00000020577/ENSRNOG00000010649/ENSRNOG00000004889/…
GO:0031252	GO:0031252	cell leading edge	414	-0.4684848	-1.592799	1.416236e-08	5.055964e-06	1.482929e-07	6469	tags=57%, list=35%, signal=38%	ENSRNOG00000038970/ENSRNOG00000019486/ENSRNOG00000046366/ENSRNOG00000020188/ENSRNOG00000005575/ENSRNOG00000005796/ENSRNOG00000013536/ENSRNOG00000016256/ENSRNOG00000000774/ENSRNOG00000006733/ENSRNOG00000013147/ENSRNOG00000000695/ENSRNOG00000003276/ENSRNOG00000015425/ENSRNOG00000010358/ENSRNOG00000004026/ENSRNOG00000018993/ENSRNOG00000016610/ENSRNOG00000021828/ENSRNOG00000019730/ENSRNOG00000001730/…
GO:0000315	GO:0000315	organellar large ribosomal subunit	47	0.6535489	2.518161	2.203470e-08	7.866387e-06	2.087498e-07	5311	tags=77%, list=29%, signal=55%	ENSRNOG00000008566/ENSRNOG00000019734/ENSRNOG00000018547/ENSRNOG00000020464/ENSRNOG00000008256/ENSRNOG00000021005/ENSRNOG00000036695/ENSRNOG00000012136/ENSRNOG00000003724/ENSRNOG00000019511/ENSRNOG00000013845/ENSRNOG00000014582/ENSRNOG00000015231/ENSRNOG00000014890/ENSRNOG00000019970/ENSRNOG00000042720/ENSRNOG00000012020/ENSRNOG00000037376/ENSRNOG00000049330/ENSRNOG00000049686/ENSRNOG00000011639/…
GO:0005762	GO:0005762	mitochondrial large ribosomal subunit	47	0.6535489	2.518161	2.203470e-08	7.866387e-06	2.087498e-07	5311	tags=77%, list=29%, signal=55%	ENSRNOG00000008566/ENSRNOG00000019734/ENSRNOG00000018547/ENSRNOG00000020464/ENSRNOG00000008256/ENSRNOG00000021005/ENSRNOG00000036695/ENSRNOG00000012136/ENSRNOG00000003724/ENSRNOG00000019511/ENSRNOG00000013845/ENSRNOG00000014582/ENSRNOG00000015231/ENSRNOG00000014890/ENSRNOG00000019970/ENSRNOG00000042720/ENSRNOG00000012020/ENSRNOG00000037376/ENSRNOG00000049330/ENSRNOG00000049686/ENSRNOG00000011639/…
GO:0030055	GO:0030055	cell-substrate junction	192	-0.5206691	-1.728157	8.242508e-08	2.942575e-05	7.380968e-07	5400	tags=52%, list=29%, signal=37%	ENSRNOG00000009470/ENSRNOG00000014289/ENSRNOG00000004912/ENSRNOG00000019298/ENSRNOG00000004132/ENSRNOG00000020873/ENSRNOG00000022260/ENSRNOG00000002376/ENSRNOG00000016630/ENSRNOG00000020577/ENSRNOG00000037085/ENSRNOG00000049236/ENSRNOG00000004874/ENSRNOG00000049681/ENSRNOG00000056944/ENSRNOG00000017595/ENSRNOG00000027839/ENSRNOG00000059968/ENSRNOG00000008829/ENSRNOG00000011798/ENSRNOG00000060694/…
GO:0042383	GO:0042383	sarcolemma	156	-0.5479070	-1.799881	8.533023e-08	3.046289e-05	7.380968e-07	4173	tags=46%, list=23%, signal=35%	ENSRNOG00000053288/ENSRNOG00000014333/ENSRNOG00000042821/ENSRNOG00000016671/ENSRNOG00000016917/ENSRNOG00000020557/ENSRNOG00000056836/ENSRNOG00000022099/ENSRNOG00000020205/ENSRNOG00000019604/ENSRNOG00000010966/ENSRNOG00000036960/ENSRNOG00000002934/ENSRNOG00000013202/ENSRNOG00000005018/ENSRNOG00000014187/ENSRNOG00000003262/ENSRNOG00000010331/ENSRNOG00000033531/ENSRNOG00000018524/ENSRNOG00000011134/…
GO:0044306	GO:0044306	neuron projection terminus	197	-0.5176579	-1.724179	1.378758e-07	4.922166e-05	1.142918e-06	5041	tags=47%, list=27%, signal=34%	ENSRNOG00000005479/ENSRNOG00000008237/ENSRNOG00000021013/ENSRNOG00000056643/ENSRNOG00000025394/ENSRNOG00000007581/ENSRNOG00000004874/ENSRNOG00000020151/ENSRNOG00000002051/ENSRNOG00000006989/ENSRNOG00000059720/ENSRNOG00000012061/ENSRNOG00000023446/ENSRNOG00000001300/ENSRNOG00000009514/ENSRNOG00000008656/ENSRNOG00000018317/ENSRNOG00000062002/ENSRNOG00000029449/ENSRNOG00000054371/ENSRNOG00000006957/…
GO:0098857	GO:0098857	membrane microdomain	281	-0.4809385	-1.620723	1.534219e-07	5.477163e-05	1.220915e-06	4533	tags=47%, list=25%, signal=36%	ENSRNOG00000020945/ENSRNOG00000060694/ENSRNOG00000017226/ENSRNOG00000017020/ENSRNOG00000020679/ENSRNOG00000009514/ENSRNOG00000009683/ENSRNOG00000053583/ENSRNOG00000005854/ENSRNOG00000007982/ENSRNOG00000062002/ENSRNOG00000006877/ENSRNOG00000008444/ENSRNOG00000014574/ENSRNOG00000009681/ENSRNOG00000005039/ENSRNOG00000018126/ENSRNOG00000018170/ENSRNOG00000008180/ENSRNOG00000056836/ENSRNOG00000053468/…
GO:0045211	GO:0045211	postsynaptic membrane	237	-0.5019384	-1.682947	1.895864e-07	6.768233e-05	1.450681e-06	4273	tags=43%, list=23%, signal=34%	ENSRNOG00000062002/ENSRNOG00000002660/ENSRNOG00000006957/ENSRNOG00000019308/ENSRNOG00000053288/ENSRNOG00000054257/ENSRNOG00000007346/ENSRNOG00000056735/ENSRNOG00000050794/ENSRNOG00000019869/ENSRNOG00000003800/ENSRNOG00000018286/ENSRNOG00000030149/ENSRNOG00000022635/ENSRNOG00000001448/ENSRNOG00000021063/ENSRNOG00000009253/ENSRNOG00000003812/ENSRNOG00000057620/ENSRNOG00000011550/ENSRNOG00000010966/…
GO:0005925	GO:0005925	focal adhesion	181	-0.5261945	-1.747003	2.937031e-07	1.048520e-04	2.164128e-06	5465	tags=53%, list=30%, signal=38%	ENSRNOG00000014182/ENSRNOG00000009470/ENSRNOG00000014289/ENSRNOG00000004912/ENSRNOG00000019298/ENSRNOG00000004132/ENSRNOG00000020873/ENSRNOG00000022260/ENSRNOG00000002376/ENSRNOG00000016630/ENSRNOG00000020577/ENSRNOG00000037085/ENSRNOG00000049236/ENSRNOG00000004874/ENSRNOG00000049681/ENSRNOG00000056944/ENSRNOG00000017595/ENSRNOG00000027839/ENSRNOG00000059968/ENSRNOG00000008829/ENSRNOG00000011798/…
GO:0045121	GO:0045121	membrane raft	280	-0.4822855	-1.624764	3.211186e-07	1.146393e-04	2.281632e-06	4533	tags=47%, list=25%, signal=36%	ENSRNOG00000020945/ENSRNOG00000060694/ENSRNOG00000017226/ENSRNOG00000017020/ENSRNOG00000020679/ENSRNOG00000009514/ENSRNOG00000009683/ENSRNOG00000053583/ENSRNOG00000005854/ENSRNOG00000007982/ENSRNOG00000062002/ENSRNOG00000006877/ENSRNOG00000008444/ENSRNOG00000014574/ENSRNOG00000009681/ENSRNOG00000005039/ENSRNOG00000018126/ENSRNOG00000018170/ENSRNOG00000008180/ENSRNOG00000056836/ENSRNOG00000053468/…
GO:0043679	GO:0043679	axon terminus	177	-0.5140208	-1.702645	6.254092e-07	2.232711e-04	4.290466e-06	5016	tags=47%, list=27%, signal=34%	ENSRNOG00000008237/ENSRNOG00000021013/ENSRNOG00000056643/ENSRNOG00000025394/ENSRNOG00000007581/ENSRNOG00000004874/ENSRNOG00000020151/ENSRNOG00000002051/ENSRNOG00000006989/ENSRNOG00000059720/ENSRNOG00000012061/ENSRNOG00000001300/ENSRNOG00000008656/ENSRNOG00000018317/ENSRNOG00000062002/ENSRNOG00000029449/ENSRNOG00000054371/ENSRNOG00000006957/ENSRNOG00000014819/ENSRNOG00000002265/ENSRNOG00000019587/…
GO:0032432	GO:0032432	actin filament bundle	98	-0.5754423	-1.830153	1.473625e-06	5.260843e-04	9.772463e-06	4308	tags=61%, list=23%, signal=47%	ENSRNOG00000009470/ENSRNOG00000019298/ENSRNOG00000016419/ENSRNOG00000049452/ENSRNOG00000004889/ENSRNOG00000037085/ENSRNOG00000049236/ENSRNOG00000051440/ENSRNOG00000002215/ENSRNOG00000015278/ENSRNOG00000051619/ENSRNOG00000029449/ENSRNOG00000017441/ENSRNOG00000031669/ENSRNOG00000050794/ENSRNOG00000002959/ENSRNOG00000034258/ENSRNOG00000014867/ENSRNOG00000018184/ENSRNOG00000002182/ENSRNOG00000014476/…
GO:0000502	GO:0000502	proteasome complex	62	0.5422811	2.178673	1.557833e-06	5.561464e-04	9.997637e-06	5771	tags=81%, list=31%, signal=56%	ENSRNOG00000023546/ENSRNOG00000053448/ENSRNOG00000003545/ENSRNOG00000005538/ENSRNOG00000018818/ENSRNOG00000052730/ENSRNOG00000003117/ENSRNOG00000055984/ENSRNOG00000011732/ENSRNOG00000019353/ENSRNOG00000013386/ENSRNOG00000007203/ENSRNOG00000010038/ENSRNOG00000009640/ENSRNOG00000007114/ENSRNOG00000014097/ENSRNOG00000011827/ENSRNOG00000019506/ENSRNOG00000019282/ENSRNOG00000018809/ENSRNOG00000018994/…
GO:0043235	GO:0043235	receptor complex	322	-0.4523162	-1.532474	1.688969e-06	6.029620e-04	1.030102e-05	4827	tags=43%, list=26%, signal=32%	ENSRNOG00000000187/ENSRNOG00000002511/ENSRNOG00000027839/ENSRNOG00000005033/ENSRNOG00000059968/ENSRNOG00000036934/ENSRNOG00000021938/ENSRNOG00000047957/ENSRNOG00000003298/ENSRNOG00000004249/ENSRNOG00000026039/ENSRNOG00000009683/ENSRNOG00000006237/ENSRNOG00000014850/ENSRNOG00000015994/ENSRNOG00000029449/ENSRNOG00000005420/ENSRNOG00000006957/ENSRNOG00000050190/ENSRNOG00000007047/ENSRNOG00000047319/…
GO:0070469	GO:0070469	respirasome	81	0.4947393	2.100630	1.708662e-06	6.099922e-04	1.030102e-05	4345	tags=63%, list=24%, signal=48%	ENSRNOG00000060293/ENSRNOG00000010452/ENSRNOG00000042903/ENSRNOG00000024539/ENSRNOG00000024967/ENSRNOG00000018129/ENSRNOG00000020317/ENSRNOG00000008569/ENSRNOG00000020602/ENSRNOG00000024568/ENSRNOG00000059061/ENSRNOG00000011949/ENSRNOG00000009155/ENSRNOG00000024309/ENSRNOG00000042503/ENSRNOG00000054689/ENSRNOG00000005512/ENSRNOG00000038372/ENSRNOG00000008987/ENSRNOG00000022980/ENSRNOG00000008329/…
GO:0098984	GO:0098984	neuron to neuron synapse	386	-0.4386426	-1.488234	2.121621e-06	7.574187e-04	1.241444e-05	5362	tags=40%, list=29%, signal=29%	ENSRNOG00000061367/ENSRNOG00000005726/ENSRNOG00000016047/ENSRNOG00000016419/ENSRNOG00000005783/ENSRNOG00000052968/ENSRNOG00000013213/ENSRNOG00000007733/ENSRNOG00000007330/ENSRNOG00000017029/ENSRNOG00000015616/ENSRNOG00000008237/ENSRNOG00000055471/ENSRNOG00000020577/ENSRNOG00000003603/ENSRNOG00000010649/ENSRNOG00000032576/ENSRNOG00000019435/ENSRNOG00000025394/ENSRNOG00000058975/ENSRNOG00000019306/…
GO:0005746	GO:0005746	mitochondrial respirasome	75	0.4923161	2.056796	2.332681e-06	8.327671e-04	1.325945e-05	4345	tags=63%, list=24%, signal=48%	ENSRNOG00000060293/ENSRNOG00000042903/ENSRNOG00000024539/ENSRNOG00000024967/ENSRNOG00000018129/ENSRNOG00000020317/ENSRNOG00000008569/ENSRNOG00000020602/ENSRNOG00000024568/ENSRNOG00000059061/ENSRNOG00000011949/ENSRNOG00000009155/ENSRNOG00000024309/ENSRNOG00000042503/ENSRNOG00000054689/ENSRNOG00000005512/ENSRNOG00000038372/ENSRNOG00000008987/ENSRNOG00000022980/ENSRNOG00000008329/ENSRNOG00000030237/…
GO:0030027	GO:0030027	lamellipodium	195	-0.4911408	-1.634171	2.738255e-06	9.775570e-04	1.513246e-05	6469	tags=60%, list=35%, signal=39%	ENSRNOG00000038970/ENSRNOG00000046366/ENSRNOG00000005575/ENSRNOG00000005796/ENSRNOG00000013536/ENSRNOG00000016256/ENSRNOG00000006733/ENSRNOG00000010358/ENSRNOG00000018993/ENSRNOG00000021828/ENSRNOG00000019730/ENSRNOG00000061270/ENSRNOG00000005323/ENSRNOG00000024452/ENSRNOG00000009360/ENSRNOG00000010107/ENSRNOG00000048449/ENSRNOG00000004049/ENSRNOG00000017208/ENSRNOG00000002841/ENSRNOG00000000936/…
GO:0098803	GO:0098803	respiratory chain complex	75	0.4895112	2.045078	2.956703e-06	1.055543e-03	1.589806e-05	4345	tags=63%, list=24%, signal=48%	ENSRNOG00000060293/ENSRNOG00000042903/ENSRNOG00000024539/ENSRNOG00000024967/ENSRNOG00000018129/ENSRNOG00000008569/ENSRNOG00000020602/ENSRNOG00000024568/ENSRNOG00000059061/ENSRNOG00000011949/ENSRNOG00000009155/ENSRNOG00000024309/ENSRNOG00000042503/ENSRNOG00000054689/ENSRNOG00000005512/ENSRNOG00000038372/ENSRNOG00000008987/ENSRNOG00000022980/ENSRNOG00000008329/ENSRNOG00000030237/ENSRNOG00000018117/…
GO:0034703	GO:0034703	cation channel complex	130	-0.5326194	-1.734125	4.080905e-06	1.456883e-03	2.136540e-05	4776	tags=52%, list=26%, signal=38%	ENSRNOG00000021102/ENSRNOG00000014686/ENSRNOG00000013463/ENSRNOG00000010771/ENSRNOG00000006989/ENSRNOG00000020714/ENSRNOG00000012603/ENSRNOG00000007666/ENSRNOG00000062002/ENSRNOG00000030981/ENSRNOG00000006957/ENSRNOG00000060528/ENSRNOG00000048818/ENSRNOG00000056697/ENSRNOG00000020779/ENSRNOG00000020557/ENSRNOG00000022635/ENSRNOG00000056537/ENSRNOG00000011550/ENSRNOG00000036960/ENSRNOG00000005905/…
GO:0034702	GO:0034702	monoatomic ion channel complex	207	-0.4866026	-1.622486	5.341689e-06	1.906983e-03	2.724910e-05	4897	tags=47%, list=27%, signal=35%	ENSRNOG00000047363/ENSRNOG00000007581/ENSRNOG00000021102/ENSRNOG00000014686/ENSRNOG00000027839/ENSRNOG00000013463/ENSRNOG00000036934/ENSRNOG00000021938/ENSRNOG00000010771/ENSRNOG00000006989/ENSRNOG00000020714/ENSRNOG00000028460/ENSRNOG00000012603/ENSRNOG00000003737/ENSRNOG00000007666/ENSRNOG00000055583/ENSRNOG00000062002/ENSRNOG00000030981/ENSRNOG00000006957/ENSRNOG00000007047/ENSRNOG00000060528/…
GO:0005778	GO:0005778	peroxisomal membrane	51	0.5522646	2.166228	5.648047e-06	2.016353e-03	2.740644e-05	3434	tags=59%, list=19%, signal=48%	ENSRNOG00000016815/ENSRNOG00000037446/ENSRNOG00000055295/ENSRNOG00000008364/ENSRNOG00000011929/ENSRNOG00000049203/ENSRNOG00000024012/ENSRNOG00000019180/ENSRNOG00000039091/ENSRNOG00000016975/ENSRNOG00000018239/ENSRNOG00000010128/ENSRNOG00000008755/ENSRNOG00000054896/ENSRNOG00000016655/ENSRNOG00000013498/ENSRNOG00000030238/ENSRNOG00000016122/ENSRNOG00000006539/ENSRNOG00000007743/ENSRNOG00000010633/…
GO:0031903	GO:0031903	microbody membrane	51	0.5522646	2.166228	5.648047e-06	2.016353e-03	2.740644e-05	3434	tags=59%, list=19%, signal=48%	ENSRNOG00000016815/ENSRNOG00000037446/ENSRNOG00000055295/ENSRNOG00000008364/ENSRNOG00000011929/ENSRNOG00000049203/ENSRNOG00000024012/ENSRNOG00000019180/ENSRNOG00000039091/ENSRNOG00000016975/ENSRNOG00000018239/ENSRNOG00000010128/ENSRNOG00000008755/ENSRNOG00000054896/ENSRNOG00000016655/ENSRNOG00000013498/ENSRNOG00000030238/ENSRNOG00000016122/ENSRNOG00000006539/ENSRNOG00000007743/ENSRNOG00000010633/…
GO:0032279	GO:0032279	asymmetric synapse	354	-0.4409910	-1.493931	5.928240e-06	2.116382e-03	2.805873e-05	5362	tags=40%, list=29%, signal=29%	ENSRNOG00000061367/ENSRNOG00000005726/ENSRNOG00000016047/ENSRNOG00000016419/ENSRNOG00000005783/ENSRNOG00000052968/ENSRNOG00000013213/ENSRNOG00000007733/ENSRNOG00000007330/ENSRNOG00000017029/ENSRNOG00000015616/ENSRNOG00000055471/ENSRNOG00000020577/ENSRNOG00000003603/ENSRNOG00000010649/ENSRNOG00000032576/ENSRNOG00000019435/ENSRNOG00000025394/ENSRNOG00000058975/ENSRNOG00000004874/ENSRNOG00000027839/…
GO:0044309	GO:0044309	neuron spine	202	-0.4788647	-1.596807	6.109765e-06	2.181186e-03	2.805873e-05	5707	tags=51%, list=31%, signal=36%	ENSRNOG00000014816/ENSRNOG00000056756/ENSRNOG00000058898/ENSRNOG00000011203/ENSRNOG00000001873/ENSRNOG00000050519/ENSRNOG00000059605/ENSRNOG00000004353/ENSRNOG00000002001/ENSRNOG00000014289/ENSRNOG00000009409/ENSRNOG00000013213/ENSRNOG00000007330/ENSRNOG00000017029/ENSRNOG00000015616/ENSRNOG00000005479/ENSRNOG00000003603/ENSRNOG00000032576/ENSRNOG00000019435/ENSRNOG00000014104/ENSRNOG00000014686/…
GO:0014069	GO:0014069	postsynaptic density	336	-0.4409154	-1.493269	6.205582e-06	2.215393e-03	2.805873e-05	5362	tags=40%, list=29%, signal=29%	ENSRNOG00000061367/ENSRNOG00000005726/ENSRNOG00000016047/ENSRNOG00000016419/ENSRNOG00000005783/ENSRNOG00000052968/ENSRNOG00000013213/ENSRNOG00000007733/ENSRNOG00000007330/ENSRNOG00000017029/ENSRNOG00000015616/ENSRNOG00000020577/ENSRNOG00000003603/ENSRNOG00000010649/ENSRNOG00000032576/ENSRNOG00000019435/ENSRNOG00000025394/ENSRNOG00000058975/ENSRNOG00000004874/ENSRNOG00000027839/ENSRNOG00000047247/…
GO:0001725	GO:0001725	stress fiber	89	-0.5722203	-1.797811	6.626844e-06	2.365783e-03	2.866072e-05	6177	tags=70%, list=34%, signal=47%	ENSRNOG00000003226/ENSRNOG00000048580/ENSRNOG00000018993/ENSRNOG00000021828/ENSRNOG00000006545/ENSRNOG00000002807/ENSRNOG00000010107/ENSRNOG00000056756/ENSRNOG00000009470/ENSRNOG00000019298/ENSRNOG00000016419/ENSRNOG00000049452/ENSRNOG00000004889/ENSRNOG00000037085/ENSRNOG00000049236/ENSRNOG00000051440/ENSRNOG00000002215/ENSRNOG00000015278/ENSRNOG00000051619/ENSRNOG00000029449/ENSRNOG00000017441/…
GO:0097517	GO:0097517	contractile actin filament bundle	89	-0.5722203	-1.797811	6.626844e-06	2.365783e-03	2.866072e-05	6177	tags=70%, list=34%, signal=47%	ENSRNOG00000003226/ENSRNOG00000048580/ENSRNOG00000018993/ENSRNOG00000021828/ENSRNOG00000006545/ENSRNOG00000002807/ENSRNOG00000010107/ENSRNOG00000056756/ENSRNOG00000009470/ENSRNOG00000019298/ENSRNOG00000016419/ENSRNOG00000049452/ENSRNOG00000004889/ENSRNOG00000037085/ENSRNOG00000049236/ENSRNOG00000051440/ENSRNOG00000002215/ENSRNOG00000015278/ENSRNOG00000051619/ENSRNOG00000029449/ENSRNOG00000017441/…
GO:0042641	GO:0042641	actomyosin	97	-0.5609745	-1.781574	7.354483e-06	2.625551e-03	3.113096e-05	6177	tags=68%, list=34%, signal=45%	ENSRNOG00000003226/ENSRNOG00000048580/ENSRNOG00000018993/ENSRNOG00000021828/ENSRNOG00000006545/ENSRNOG00000002807/ENSRNOG00000010107/ENSRNOG00000002841/ENSRNOG00000056756/ENSRNOG00000009470/ENSRNOG00000019298/ENSRNOG00000016419/ENSRNOG00000049452/ENSRNOG00000004889/ENSRNOG00000037085/ENSRNOG00000049236/ENSRNOG00000051440/ENSRNOG00000002215/ENSRNOG00000020372/ENSRNOG00000015278/ENSRNOG00000051619/…
GO:0030684	GO:0030684	preribosome	102	0.4356299	1.876913	9.641986e-06	3.442189e-03	3.996350e-05	6923	tags=59%, list=38%, signal=37%	ENSRNOG00000015491/ENSRNOG00000062272/ENSRNOG00000045760/ENSRNOG00000021890/ENSRNOG00000013285/ENSRNOG00000017847/ENSRNOG00000007240/ENSRNOG00000004035/ENSRNOG00000049121/ENSRNOG00000021773/ENSRNOG00000002980/ENSRNOG00000010589/ENSRNOG00000017340/ENSRNOG00000042878/ENSRNOG00000019670/ENSRNOG00000020608/ENSRNOG00000002644/ENSRNOG00000008373/ENSRNOG00000037897/ENSRNOG00000004789/ENSRNOG00000017460/…
GO:0070382	GO:0070382	exocytic vesicle	260	-0.4592582	-1.540378	1.154323e-05	4.120933e-03	4.686724e-05	5016	tags=38%, list=27%, signal=28%	ENSRNOG00000008237/ENSRNOG00000011582/ENSRNOG00000021013/ENSRNOG00000021173/ENSRNOG00000049236/ENSRNOG00000011905/ENSRNOG00000019306/ENSRNOG00000007581/ENSRNOG00000019920/ENSRNOG00000001992/ENSRNOG00000047247/ENSRNOG00000007946/ENSRNOG00000006989/ENSRNOG00000059720/ENSRNOG00000017952/ENSRNOG00000023446/ENSRNOG00000009514/ENSRNOG00000008656/ENSRNOG00000052499/ENSRNOG00000060054/ENSRNOG00000011891/…
GO:0099572	GO:0099572	postsynaptic specialization	364	-0.4384459	-1.484788	1.315605e-05	4.696709e-03	5.234722e-05	5362	tags=40%, list=29%, signal=29%	ENSRNOG00000061367/ENSRNOG00000005726/ENSRNOG00000016047/ENSRNOG00000016419/ENSRNOG00000005783/ENSRNOG00000009705/ENSRNOG00000052968/ENSRNOG00000013213/ENSRNOG00000007733/ENSRNOG00000007330/ENSRNOG00000017029/ENSRNOG00000015616/ENSRNOG00000020225/ENSRNOG00000020577/ENSRNOG00000003603/ENSRNOG00000010649/ENSRNOG00000032576/ENSRNOG00000019435/ENSRNOG00000025394/ENSRNOG00000058975/ENSRNOG00000004874/…
GO:0030133	GO:0030133	transport vesicle	362	-0.4323440	-1.463665	1.414472e-05	5.049665e-03	5.517754e-05	5016	tags=36%, list=27%, signal=26%	ENSRNOG00000008237/ENSRNOG00000011582/ENSRNOG00000021013/ENSRNOG00000008052/ENSRNOG00000021173/ENSRNOG00000049236/ENSRNOG00000011905/ENSRNOG00000019306/ENSRNOG00000007581/ENSRNOG00000019920/ENSRNOG00000001992/ENSRNOG00000047247/ENSRNOG00000007946/ENSRNOG00000006989/ENSRNOG00000059720/ENSRNOG00000017952/ENSRNOG00000023446/ENSRNOG00000017226/ENSRNOG00000013690/ENSRNOG00000009514/ENSRNOG00000008656/…
GO:0001726	GO:0001726	ruffle	174	-0.4894507	-1.619982	1.538841e-05	5.493663e-03	5.887469e-05	5995	tags=51%, list=33%, signal=35%	ENSRNOG00000024452/ENSRNOG00000037409/ENSRNOG00000010107/ENSRNOG00000021420/ENSRNOG00000048449/ENSRNOG00000019039/ENSRNOG00000004049/ENSRNOG00000017208/ENSRNOG00000023375/ENSRNOG00000007942/ENSRNOG00000056756/ENSRNOG00000050519/ENSRNOG00000000853/ENSRNOG00000000528/ENSRNOG00000014289/ENSRNOG00000004912/ENSRNOG00000010522/ENSRNOG00000016047/ENSRNOG00000005037/ENSRNOG00000001143/ENSRNOG00000013574/…
GO:0042734	GO:0042734	presynaptic membrane	183	-0.4899922	-1.626456	1.680015e-05	5.997655e-03	6.243105e-05	3669	tags=37%, list=20%, signal=30%	ENSRNOG00000013694/ENSRNOG00000009113/ENSRNOG00000001448/ENSRNOG00000021063/ENSRNOG00000020865/ENSRNOG00000004753/ENSRNOG00000037456/ENSRNOG00000016412/ENSRNOG00000061304/ENSRNOG00000004276/ENSRNOG00000005697/ENSRNOG00000005018/ENSRNOG00000000579/ENSRNOG00000010063/ENSRNOG00000033531/ENSRNOG00000017606/ENSRNOG00000005392/ENSRNOG00000013781/ENSRNOG00000013171/ENSRNOG00000052707/ENSRNOG00000005369/…
GO:0005938	GO:0005938	cell cortex	304	-0.4442025	-1.503947	1.694557e-05	6.049568e-03	6.243105e-05	5657	tags=47%, list=31%, signal=33%	ENSRNOG00000019766/ENSRNOG00000056756/ENSRNOG00000005660/ENSRNOG00000059015/ENSRNOG00000058898/ENSRNOG00000034007/ENSRNOG00000017804/ENSRNOG00000050519/ENSRNOG00000002248/ENSRNOG00000001191/ENSRNOG00000012060/ENSRNOG00000005726/ENSRNOG00000019298/ENSRNOG00000027894/ENSRNOG00000059615/ENSRNOG00000007733/ENSRNOG00000015898/ENSRNOG00000004132/ENSRNOG00000022893/ENSRNOG00000049507/ENSRNOG00000004959/…
GO:0031253	GO:0031253	cell projection membrane	305	-0.4460203	-1.509832	1.750574e-05	6.249550e-03	6.332220e-05	5973	tags=51%, list=32%, signal=35%	ENSRNOG00000037409/ENSRNOG00000021420/ENSRNOG00000048449/ENSRNOG00000003738/ENSRNOG00000003841/ENSRNOG00000032699/ENSRNOG00000011648/ENSRNOG00000004626/ENSRNOG00000017208/ENSRNOG00000016187/ENSRNOG00000019832/ENSRNOG00000009782/ENSRNOG00000007942/ENSRNOG00000007332/ENSRNOG00000050519/ENSRNOG00000059605/ENSRNOG00000014311/ENSRNOG00000000853/ENSRNOG00000014289/ENSRNOG00000014610/ENSRNOG00000004912/…
GO:0005747	GO:0005747	mitochondrial respiratory chain complex I	44	0.5766824	2.157070	1.954416e-05	6.977263e-03	6.703894e-05	4917	tags=68%, list=27%, signal=50%	ENSRNOG00000060293/ENSRNOG00000024539/ENSRNOG00000018129/ENSRNOG00000008569/ENSRNOG00000020602/ENSRNOG00000024568/ENSRNOG00000011949/ENSRNOG00000009155/ENSRNOG00000042503/ENSRNOG00000005512/ENSRNOG00000038372/ENSRNOG00000008987/ENSRNOG00000008329/ENSRNOG00000018117/ENSRNOG00000060379/ENSRNOG00000014078/ENSRNOG00000001182/ENSRNOG00000061684/ENSRNOG00000011849/ENSRNOG00000011825/ENSRNOG00000005668/…
GO:0030964	GO:0030964	NADH dehydrogenase complex	44	0.5766824	2.157070	1.954416e-05	6.977263e-03	6.703894e-05	4917	tags=68%, list=27%, signal=50%	ENSRNOG00000060293/ENSRNOG00000024539/ENSRNOG00000018129/ENSRNOG00000008569/ENSRNOG00000020602/ENSRNOG00000024568/ENSRNOG00000011949/ENSRNOG00000009155/ENSRNOG00000042503/ENSRNOG00000005512/ENSRNOG00000038372/ENSRNOG00000008987/ENSRNOG00000008329/ENSRNOG00000018117/ENSRNOG00000060379/ENSRNOG00000014078/ENSRNOG00000001182/ENSRNOG00000061684/ENSRNOG00000011849/ENSRNOG00000011825/ENSRNOG00000005668/…
GO:0045271	GO:0045271	respiratory chain complex I	44	0.5766824	2.157070	1.954416e-05	6.977263e-03	6.703894e-05	4917	tags=68%, list=27%, signal=50%	ENSRNOG00000060293/ENSRNOG00000024539/ENSRNOG00000018129/ENSRNOG00000008569/ENSRNOG00000020602/ENSRNOG00000024568/ENSRNOG00000011949/ENSRNOG00000009155/ENSRNOG00000042503/ENSRNOG00000005512/ENSRNOG00000038372/ENSRNOG00000008987/ENSRNOG00000008329/ENSRNOG00000018117/ENSRNOG00000060379/ENSRNOG00000014078/ENSRNOG00000001182/ENSRNOG00000061684/ENSRNOG00000011849/ENSRNOG00000011825/ENSRNOG00000005668/…
GO:0043197	GO:0043197	dendritic spine	198	-0.4806745	-1.602483	2.473093e-05	8.828944e-03	8.339245e-05	5707	tags=52%, list=31%, signal=36%	ENSRNOG00000014816/ENSRNOG00000056756/ENSRNOG00000058898/ENSRNOG00000011203/ENSRNOG00000001873/ENSRNOG00000050519/ENSRNOG00000059605/ENSRNOG00000004353/ENSRNOG00000002001/ENSRNOG00000014289/ENSRNOG00000009409/ENSRNOG00000013213/ENSRNOG00000007330/ENSRNOG00000017029/ENSRNOG00000015616/ENSRNOG00000005479/ENSRNOG00000003603/ENSRNOG00000032576/ENSRNOG00000019435/ENSRNOG00000014104/ENSRNOG00000014686/…
GO:0098685	GO:0098685	Schaffer collateral - CA1 synapse	118	-0.5227178	-1.689864	4.931799e-05	1.760652e-02	1.635281e-04	5008	tags=43%, list=27%, signal=32%	ENSRNOG00000021013/ENSRNOG00000058975/ENSRNOG00000014104/ENSRNOG00000002051/ENSRNOG00000004496/ENSRNOG00000027839/ENSRNOG00000028733/ENSRNOG00000047247/ENSRNOG00000002468/ENSRNOG00000059720/ENSRNOG00000051490/ENSRNOG00000003975/ENSRNOG00000007346/ENSRNOG00000017002/ENSRNOG00000021223/ENSRNOG00000013694/ENSRNOG00000030149/ENSRNOG00000001448/ENSRNOG00000010966/ENSRNOG00000010365/ENSRNOG00000019549/…
GO:0098858	GO:0098858	actin-based cell projection	212	-0.4633725	-1.547682	5.646579e-05	2.015829e-02	1.841594e-04	6100	tags=57%, list=33%, signal=39%	ENSRNOG00000019730/ENSRNOG00000059461/ENSRNOG00000005323/ENSRNOG00000037409/ENSRNOG00000042929/ENSRNOG00000010107/ENSRNOG00000048449/ENSRNOG00000003738/ENSRNOG00000032699/ENSRNOG00000004626/ENSRNOG00000004049/ENSRNOG00000014528/ENSRNOG00000007942/ENSRNOG00000059015/ENSRNOG00000058898/ENSRNOG00000001557/ENSRNOG00000011203/ENSRNOG00000001700/ENSRNOG00000014311/ENSRNOG00000004912/ENSRNOG00000061367/…
GO:0098839	GO:0098839	postsynaptic density membrane	85	-0.5411059	-1.697380	9.570447e-05	3.416649e-02	3.070992e-04	2933	tags=54%, list=16%, signal=46%	ENSRNOG00000047247/ENSRNOG00000021938/ENSRNOG00000019356/ENSRNOG00000007014/ENSRNOG00000006784/ENSRNOG00000006957/ENSRNOG00000019869/ENSRNOG00000003800/ENSRNOG00000022635/ENSRNOG00000021063/ENSRNOG00000011550/ENSRNOG00000043465/ENSRNOG00000055499/ENSRNOG00000003262/ENSRNOG00000006174/ENSRNOG00000021447/ENSRNOG00000011826/ENSRNOG00000059683/ENSRNOG00000020310/ENSRNOG00000006231/ENSRNOG00000029165/…
GO:0099634	GO:0099634	postsynaptic specialization membrane	106	-0.5176208	-1.662225	1.187697e-04	4.240077e-02	3.750621e-04	3898	tags=43%, list=21%, signal=34%	ENSRNOG00000019869/ENSRNOG00000003800/ENSRNOG00000018286/ENSRNOG00000022635/ENSRNOG00000021063/ENSRNOG00000003812/ENSRNOG00000011550/ENSRNOG00000043465/ENSRNOG00000055499/ENSRNOG00000003262/ENSRNOG00000006174/ENSRNOG00000021447/ENSRNOG00000011826/ENSRNOG00000059683/ENSRNOG00000020310/ENSRNOG00000006231/ENSRNOG00000046949/ENSRNOG00000029165/ENSRNOG00000012562/ENSRNOG00000004621/ENSRNOG00000000433/…
GO:0030427	GO:0030427	site of polarized growth	211	-0.4525193	-1.511304	1.295249e-04	4.624039e-02	4.017701e-04	5699	tags=47%, list=31%, signal=33%	ENSRNOG00000019766/ENSRNOG00000007942/ENSRNOG00000001557/ENSRNOG00000011572/ENSRNOG00000001700/ENSRNOG00000002248/ENSRNOG00000013491/ENSRNOG00000014289/ENSRNOG00000005726/ENSRNOG00000013213/ENSRNOG00000033568/ENSRNOG00000024663/ENSRNOG00000047356/ENSRNOG00000024762/ENSRNOG00000021013/ENSRNOG00000058545/ENSRNOG00000004874/ENSRNOG00000027839/ENSRNOG00000047247/ENSRNOG00000008673/ENSRNOG00000010971/…
GO:0005882	GO:0005882	intermediate filament	67	-0.5709747	-1.748843	1.312661e-04	4.686202e-02	4.017701e-04	3488	tags=39%, list=19%, signal=32%	ENSRNOG00000013774/ENSRNOG00000057867/ENSRNOG00000019638/ENSRNOG00000018991/ENSRNOG00000030170/ENSRNOG00000008716/ENSRNOG00000010063/ENSRNOG00000027139/ENSRNOG00000000805/ENSRNOG00000002930/ENSRNOG00000010744/ENSRNOG00000043203/ENSRNOG00000016603/ENSRNOG00000011907/ENSRNOG00000011986/ENSRNOG00000019810/ENSRNOG00000058866/ENSRNOG00000018087/ENSRNOG00000052880/ENSRNOG00000018681/ENSRNOG00000010899/…
Showing 1 to 18 of 65 entries, 11 total columns

## Sheet: MASH vs MASH + OATD-01 KEGG
	ID	Description	setSize	enrichmentScore	NES	pvalue	p.adjust	qvalue	rank	leading_edge	core_enrichment
rno01240	rno01240	Biosynthesis of cofactors	138	0.5992600	2.712596	6.479069e-20	1.781744e-17	1.050291e-17	2726	tags=60%, list=18%, signal=49%	289533/286954/293820/116682/83808/294753/29244/365699/25331/313689/292875/64206/25374/25283/294088/688283/304024/299857/289827/83472/288051/287711/298942/56823/29739/314416/29623/289352/64533/64300/286964/29498/361641/24861/113992/154516/301595/396527/396551/396552/574523/499328/687266/60671/295663/29309/361338/680668/353255/59113/362757/83782/24184/361472/84594/26956/83578/289219/29270/680308/36…
rno04820	rno04820	Cytoskeleton in muscle cells	205	-0.6211476	-1.943257	1.354279e-16	3.724268e-14	1.097679e-14	3573	tags=58%, list=24%, signal=45%	362790/89789/287925/25365/117557/361833/29317/300838/307548/309760/24915/311098/305614/298101/315979/499702/311570/24851/685004/360773/25592/116685/290396/58814/24511/308572/292879/363457/290354/315981/60374/25650/360606/282583/311144/498587/499723/25713/29276/114636/114108/362401/81822/309368/497892/689008/302248/24214/313641/29437/25177/287746/295261/316758/171009/300225/117505/316201/432360/31…
rno04146	rno04146	Peroxisome	83	0.6343990	2.704192	3.867615e-14	1.063594e-11	2.089869e-12	2677	tags=65%, list=18%, signal=54%	100362572/114027/313220/24792/310645/308518/29533/113956/24248/297029/84029/25270/291076/85255/312703/303272/171142/117254/100363379/680424/311446/113976/29725/282634/266686/65192/50681/24786/305581/117265/64460/79238/311203/25288/65030/114024/25541/85239/24157/25284/85249/308718/116718/83522/94340/252898/310682/114209/288369/84356/64461/79244/500006/367323
rno00140	rno00140	Steroid hormone biosynthesis	70	0.6773471	2.772028	6.948994e-14	1.910973e-11	2.816171e-12	1240	tags=64%, list=8%, signal=59%	29277/252931/171352/24296/29298/291283/307092/266682/289533/24297/286954/24470/292915/25117/83808/171522/25116/29540/171521/25053/293989/100911718/120098584/360268/24267/24303/266684/192242/64677/84013/286953/29623/171516/286963/286964/24861/113992/154516/301595/396527/396551/396552/574523/83790/289456
rno00982	rno00982	Drug metabolism - cytochrome P450	54	0.7024474	2.792000	3.377617e-12	9.288446e-10	1.095059e-10	1990	tags=69%, list=13%, signal=60%	24422/494500/289533/24297/286954/84493/83808/494499/171178/316421/24421/25750/297029/289197/499422/295037/29623/25256/81869/25260/24861/113992/154516/301595/396527/396551/396552/574523/316424/493909/246245/54349/114846/171341/25086/58962/300850
rno00830	rno00830	Retinol metabolism	67	0.6501510	2.699324	1.195680e-11	3.288121e-09	3.230435e-10	1717	tags=64%, list=11%, signal=57%	29277/252931/171352/24296/29298/266682/289533/24297/286954/83808/171178/313689/171521/360420/299511/316421/293989/100911718/120098584/24188/246298/286953/29623/24894/286964/24861/113992/154516/301595/396527/396551/396552/574523/83790/266686/316424/493909/64047/363471/54349/362757/266674/312495
rno04512	rno04512	ECM-receptor interaction	79	-0.6910942	-2.041655	2.183320e-11	6.004129e-09	5.056109e-10	3189	tags=65%, list=21%, signal=51%	315979/685004/502858/25592/24511/116669/363457/315981/360606/25473/311144/25713/309368/117559/313641/117036/309816/316758/29184/499985/120093085/192362/25724/298185/310418/294337/25312/306628/305078/445442/361821/25406/140433/681309/290905/315744/311061/311862/367313/362285/363458/24477/298941/292406/116640/364786/25353/362584/84352/29220/29393
rno04060	rno04060	Cytokine-cytokine receptor interaction	205	-0.5688759	-1.779725	3.293775e-11	9.057880e-09	6.674227e-10	3308	tags=48%, list=22%, signal=38%	59302/25663/287673/24684/298518/29454/171369/304091/362506/308977/29455/680931/302965/117029/497942/171060/679119/500592/290300/498335/140590/363682/114105/246144/361615/25644/117539/25542/117022/498206/683163/500311/652957/680609/25237/24596/171551/171499/360548/140924/361749/171056/116637/500318/29538/103693341/289747/25608/296872/25196/25572/498951/155140/60582/60628/25008/308436/25069/60665/3…
rno05204	rno05204	Chemical carcinogenesis - DNA adducts	66	0.6259799	2.582926	8.872013e-11	2.439804e-08	1.598000e-09	1167	tags=55%, list=8%, signal=51%	29277/24422/252931/171352/24296/29298/494500/266682/289533/24297/286954/83808/494499/25116/171521/293989/100911718/120098584/24421/297029/289197/83783/499422/295037/29623/81869/25260/24861/113992/154516/301595/396527/396551/396552/574523/83790
rno00983	rno00983	Drug metabolism - other enzymes	79	0.5760381	2.423878	2.307873e-10	6.346652e-08	3.741184e-09	2539	tags=59%, list=17%, signal=50%	24422/494500/291863/289533/286954/83808/494499/192257/498940/29225/113902/100125372/116593/24421/289197/679817/499422/288051/295037/29623/81869/25260/24861/113992/154516/301595/396527/396551/396552/574523/65135/315219/114846/83782/81656/171341/25086/311422/300850/295088/85269/58964/116631/116632/100910144/685679/501907
rno04510	rno04510	Focal adhesion	184	-0.5663748	-1.765171	1.448383e-09	3.983054e-07	2.134460e-08	4190	tags=51%, list=28%, signal=37%	25193/313494/314641/309419/304813/366957/114110/25537/309081/288057/25567/25023/24516/58919/50689/114111/501203/89811/24681/361517/362973/79429/25156/25267/315979/679845/685004/25404/295378/24511/366508/78971/116669/363457/315981/360606/25473/311144/25718/25713/114636/81822/309368/689069/291926/83805/117036/25266/66018/309816/316758/29414/25150/192362/25724/24629/294337/24337/360468/60664/293860/…
rno04974	rno04974	Protein digestion and absorption	79	-0.6592954	-1.947713	3.977998e-09	1.093949e-06	5.373786e-08	1783	tags=44%, list=12%, signal=39%	24214/84020/303148/304021/29715/301012/366474/85490/294337/298873/25683/306628/140448/85250/54242/292657/361821/60379/290905/685612/65206/294027/84032/367313/362285/363458/25043/313592/362584/60372/24213/84352/298069/29393/25654
rno04151	rno04151	PI3K-Akt signaling pathway	293	-0.5099945	-1.606398	1.004010e-08	2.761027e-06	1.251964e-07	3631	tags=39%, list=24%, signal=30%	50689/114111/89811/89807/288264/682033/365367/500317/24605/79429/25578/64547/294048/24684/25267/24400/298518/315979/25326/685004/64199/310553/302378/298947/24511/366508/497932/116669/363457/25155/315981/690987/360606/362165/246144/58979/25473/84489/311144/25022/25718/294962/25713/80850/24596/309368/140924/362572/113970/79240/289747/117036/498982/25266/66018/309816/316758/29414/245986/84358/192362…
rno03050	rno03050	Proteasome	44	0.6621771	2.584811	1.201426e-08	3.303922e-06	1.391125e-07	4468	tags=86%, list=30%, signal=61%	287716/303353/288455/29676/287772/65138/85492/291983/29425/289990/81827/689852/29673/307821/100360846/117262/498433/289924/365388/29672/29670/83499/29668/29677/25581/94198/364814/117263/29674/29671/292766/287670/311078/58854/83806/29669/29675/29666
rno00860	rno00860	Porphyrin metabolism	43	0.6687294	2.596890	2.585075e-08	7.108956e-06	2.793695e-07	2726	tags=70%, list=18%, signal=57%	289533/286954/83808/25374/304024/292737/29623/289352/361641/24861/113992/154516/301595/396527/396551/396552/574523/501644/361338/79239/289219/499335/100359668/687861/309070/65155/501907/499244/691853/25709
rno05205	rno05205	Proteoglycans in cancer	180	-0.5424531	-1.687455	6.395623e-08	1.758796e-05	6.335803e-07	3531	tags=39%, list=23%, signal=30%	24782/24681/361833/24605/500985/288077/25156/25404/64537/293508/29337/310553/287357/295378/414065/24511/366508/25482/25433/25718/54319/81822/25619/291678/114850/83805/85489/50692/313641/24246/25679/29414/64566/81521/29186/317674/361598/59327/84426/266608/81809/24337/29513/59086/60664/282582/293860/29139/304109/24245/445442/24483/315196/25273/79114/25406/64546/81687/25358/81686/362036/287876/10036…
rno00980	rno00980	Metabolism of xenobiotics by cytochrome P450	59	0.5898566	2.438788	6.644365e-08	1.827200e-05	6.335803e-07	1139	tags=53%, list=8%, signal=49%	24422/24296/494500/291283/307092/289533/26760/24297/286954/83808/494499/171445/25116/171178/54246/24421/297029/289197/499422/295037/29623/81869/25260/24861/113992/154516/301595/396527/396551/396552/574523
rno00630	rno00630	Glyoxylate and dicarboxylate metabolism	31	0.7123007	2.538461	1.979360e-07	5.443241e-05	1.782582e-06	2638	tags=71%, list=17%, signal=59%	24792/680021/688283/24248/84029/299857/308100/688517/24551/298942/311446/687008/293949/500536/171133/311569/81829/684314/287115/287379/365096/24624
rno04360	rno04360	Axon guidance	162	-0.5504637	-1.699906	2.384472e-07	6.557297e-05	2.034397e-06	4093	tags=49%, list=27%, signal=36%	266715/366957/84609/25676/25537/25738/29745/58946/65172/50689/501203/25186/307237/24605/360272/25686/301346/311836/29337/84409/310207/60630/24511/361597/366508/362049/361324/311384/246262/60629/140590/316009/29271/315996/310630/305897/290562/306790/81664/362993/29751/25416/83805/246331/360958/24246/84358/314903/25150/299737/64566/296789/362873/60628/171287/309280/360546/84426/362398/360891/60395/…
rno05165	rno05165	Human papillomavirus infection	289	-0.4897524	-1.544967	6.264270e-07	1.722674e-04	5.077356e-06	3488	tags=32%, list=23%, signal=25%	114494/117596/288264/682033/307237/24605/286918/315119/315979/685004/170905/293508/116502/287423/64053/287357/296981/293650/24511/689844/366508/304549/116669/363457/366545/679028/315981/360606/362165/25473/304545/311144/24747/25713/56761/309368/24751/291678/29146/114850/365527/414785/117036/309816/316758/29414/64566/192362/500131/317674/25724/84426/266608/24629/294337/24575/60664/282582/306628/29…
rno00380	rno00380	Tryptophan metabolism	42	0.6072365	2.325989	8.568233e-07	2.356264e-04	6.614075e-06	1810	tags=60%, list=12%, signal=53%	368066/24296/24297/116682/361272/171385/541589/316421/64206/29416/25750/688283/24248/308100/171142/364975/298942/56823/316424/493909/54349/685750/59113/64040/291450
rno00260	rno00260	Glycine, serine and threonine metabolism	38	0.6272145	2.313930	1.213981e-06	3.338449e-04	8.945126e-06	2293	tags=66%, list=15%, signal=56%	293820/114027/24250/24792/680021/58835/25750/304429/24962/299857/303272/298942/114123/366959/25134/290551/25257/303306/81508/171133/291450/684314/287379/65155/688286
rno00190	rno00190	Oxidative phosphorylation	112	0.4220911	1.921907	1.298024e-06	3.569567e-04	9.148546e-06	3486	tags=58%, list=23%, signal=45%	691001/25309/29507/140608/297990/362897/293453/300677/315167/100911483/362837/685322/294964/295923/688869/81728/303393/116550/681024/289218/192241/299954/363061/299310/100188937/293655/114630/94271/94194/293991/54322/64539/362440/65262/301458/103693419/301427/641434/300047/157074/29445/310856/296658/293448/301011/245965/171374/436582/678759/252934/366448/691853/291103/690441/120103152/288088/2985…
rno00970	rno00970	Aminoacyl-tRNA biosynthesis	43	0.6084263	2.362714	1.433591e-06	3.942375e-04	9.683027e-06	4471	tags=72%, list=30%, signal=51%	293638/313047/299851/306804/266975/679383/289352/291556/294810/361641/297113/292023/287924/291624/361184/308701/306879/360821/361974/293128/301544/297969/304919/116483/313429/288917/310672/307492/25009/307491/315763
rno03010	rno03010	Ribosome	153	0.3609217	1.700292	2.170742e-06	5.969541e-04	1.376108e-05	3394	tags=35%, list=22%, signal=27%	103692519/108351255/108348980/108350852/499523/497860/303815/297799/301250/100361715/289143/361923/100360558/100360642/100361933/499185/81775/64640/100362027/301371/293754/362094/303746/294282/287635/301249/309140/292244/293666/497876/113958/301352/64156/297372/691075/81770/120093056/100362366/297334/108352861/681429/688912/289469/296134/29258/29287/287302/122799/680747/363023/103692829/363817/29…
rno00071	rno00071	Fatty acid degradation	40	0.6126547	2.309679	2.207135e-06	6.069620e-04	1.376108e-05	2953	tags=68%, list=20%, signal=54%	171178/291076/308100/64304/171142/25618/364975/24158/113976/25413/50681/25363/266674/64040/25288/291450/114024/24157/170465/83522/94340/65183/29539/365096/25287/113965/171155
rno00280	rno00280	Valine, leucine and isoleucine degradation	50	0.5562660	2.247640	2.874550e-06	7.905012e-04	1.725851e-05	2953	tags=72%, list=20%, signal=58%	29637/81632/316421/301384/63864/29711/308100/64304/688517/171142/25618/298942/24158/29611/687008/24513/63938/316424/493909/54349/79238/361215/64040/291450/24157/25244/170465/65183/81708/29539/365096/361884/24624/113965/294972/171155
rno05144	rno05144	Malaria	47	-0.6744060	-1.888258	3.857074e-06	1.060695e-03	2.233043e-05	1757	tags=34%, list=12%, signal=30%	338457/29184/499985/120093085/81809/309684/59086/445442/24770/681309/25717/25544/292406/287562/29220/24498
rno04062	rno04062	Chemokine signaling pathway	162	-0.5289815	-1.633566	5.082906e-06	1.397799e-03	2.841261e-05	4054	tags=48%, list=27%, signal=36%	171054/366957/25537/50646/24514/100124593/29397/25738/25023/54223/50689/59075/25388/311647/24605/287673/25156/24400/679845/25326/25686/81515/293508/362506/29337/317371/64199/295378/85240/298947/114553/363577/117029/497942/366508/497932/64508/25734/498335/363682/114105/58979/25542/79113/25387/294962/80850/171551/25031/81664/171056/170538/116637/29538/83805/361251/29414/245986/60628/25372/497931/60…
rno01200	rno01200	Carbon metabolism	114	0.3930899	1.808777	6.174291e-06	1.697930e-03	3.336284e-05	2191	tags=41%, list=15%, signal=36%	24385/361730/293820/24552/81670/24792/24651/361602/301384/58835/24248/304429/84029/299857/308100/64304/24190/688517/24551/298942/311446/290401/24644/687008/50681/25104/499525/363061/362404/289950/500959/361071/292138/25721/171133/311569/497840/24399/81829/157074/684314/287115/298655/94173/114597/287379/83522
rno04926	rno04926	Relaxin signaling pathway	110	-0.5679560	-1.720615	8.539951e-06	2.348486e-03	4.465713e-05	3766	tags=48%, list=25%, signal=36%	24516/54223/50689/114111/89811/25388/24605/24400/679845/25686/293508/64199/50664/85240/366508/64508/363457/314322/362165/58979/25387/294962/80850/24323/25031/81664/24599/83805/89788/29414/245986/171052/500131/50672/29513/59086/60664/685451/306628/300339/81633/60449/84420/314612/360457/290905/84032/81687/81686/363458/81636/84352/29393
rno05410	rno05410	Hypertrophic cardiomyopathy	82	-0.5916744	-1.753616	1.006008e-05	2.766523e-03	5.096226e-05	3163	tags=55%, list=21%, signal=44%	58942/64562/117557/307548/498012/24851/685004/116601/24511/60374/360606/311144/140725/25713/25399/24323/81822/309368/497892/316758/24310/432360/29715/25724/500364/24852/64362/81809/50688/295929/59086/500450/24239/140448/25297/315744/25717/311061/303468/364786/287876/100361457/24837/24498/305941
rno05414	rno05414	Dilated cardiomyopathy	84	-0.5923718	-1.753828	1.068136e-05	2.937374e-03	5.205574e-05	3305	tags=51%, list=22%, signal=40%	24925/307548/24851/685004/293508/116601/24511/64508/60374/360606/311144/140725/25713/25399/81822/309368/497892/316758/432360/29715/25724/500364/24852/64362/81809/50688/295929/59086/500450/24239/140448/84420/25297/315744/25717/311061/303468/364786/81636/287876/100361457/24837/305941
rno05146	rno05146	Amoebiasis	87	-0.5853686	-1.739885	1.091818e-05	3.002500e-03	5.205574e-05	3066	tags=44%, list=20%, signal=36%	293508/310553/291085/85240/366508/363457/114105/25473/117022/171551/309368/266775/25031/24599/89788/117036/309816/316758/24572/192362/25021/81809/309684/59086/60664/306628/305078/140433/64546/290905/25717/84032/311862/501854/363458/298941/84352/29393/24498
rno00591	rno00591	Linoleic acid metabolism	35	0.6050534	2.205984	1.345640e-05	3.700510e-03	6.232439e-05	613	tags=34%, list=4%, signal=33%	29277/252931/171352/29298/266682/24297/313373/171521/293989/100911718/120098584/691810
rno04015	rno04015	Rap1 signaling pathway	182	-0.5039004	-1.569324	1.559201e-05	4.287803e-03	7.020965e-05	4335	tags=49%, list=29%, signal=35%	81511/54355/499537/25317/114705/361314/313494/361710/307403/366957/83502/114110/25738/25023/54223/50689/114111/64303/89811/89807/24681/307237/500317/24605/361517/114495/79429/25156/25267/25686/286975/50664/295378/79115/302378/85240/691455/24511/155918/366508/64508/29622/25482/361442/84489/25022/25718/24596/81822/25031/81664/313644/113970/83805/25266/66018/29414/84358/307171/85421/59326/25261/8980…
rno04061	rno04061	Viral protein interaction with cytokine and cytokine receptor	71	-0.5987906	-1.759992	1.809600e-05	4.976401e-03	7.928264e-05	3063	tags=45%, list=20%, signal=36%	304091/362506/117029/498335/363682/114105/117539/25542/171551/140924/171056/116637/29538/498951/60628/25008/60665/306748/78965/25704/170819/89808/24770/84348/360918/501043/298006/287561/301066/287562/117027/24498
rno05200	rno05200	Pathways in cancer	448	-0.4344107	-1.377985	2.750619e-05	7.564202e-03	1.173394e-04	4573	tags=44%, list=30%, signal=31%	293656/116546/161452/303811/64041/81810/29591/296456/315713/83619/29434/25729/64639/362489/114120/266610/54355/299611/81736/116466/114125/689932/25317/290537/313861/25193/25631/288001/311860/24336/266715/363140/307403/366957/492821/691155/171081/83502/114110/25537/25094/24514/360254/308692/24888/406162/25738/25023/684173/24516/306722/58919/54223/54702/116465/50689/114111/89811/24681/117557/114494…
rno04742	rno04742	Taste transduction	38	-0.6852808	-1.857590	3.816047e-05	1.049413e-02	1.586157e-04	3156	tags=58%, list=21%, signal=46%	365391/293508/85240/114115/100362565/24766/25364/25398/25031/25122/25679/24417/24414/685451/24260/24239/60449/81529/29691/81742/25075/497770
rno01212	rno01212	Fatty acid metabolism	54	0.5029929	1.999234	4.168772e-05	1.146412e-02	1.689450e-04	2953	tags=65%, list=20%, signal=52%	50671/29470/60581/246074/498728/308100/64304/84013/171142/25618/24158/113976/25413/84575/50681/359725/171402/25363/171400/25288/114024/25541/83512/24157/170465/680115/83522/94340/102551408/79244/365096/25287/113965/315173/171155
rno04810	rno04810	Regulation of actin cytoskeleton	193	-0.4858606	-1.516458	6.185069e-05	1.700894e-02	2.445445e-04	4431	tags=47%, list=29%, signal=34%	301511/296456/310621/114120/299611/289820/25317/288001/314641/309419/25745/304813/366957/297518/25537/309081/288057/288669/24237/65172/50689/362298/64303/501203/81732/24782/500317/286928/24605/315348/79429/25156/25267/685004/313024/295378/290396/302378/24511/308572/366508/81814/296654/25482/360606/29271/84489/54227/311144/25022/25713/54319/81822/361223/291926/83805/363509/116723/25266/66018/29414…
rno04933	rno04933	AGE-RAGE signaling pathway in diabetic complications	96	-0.5539377	-1.661462	6.756394e-05	1.858008e-02	2.607731e-04	3886	tags=49%, list=26%, signal=37%	24514/25738/25023/140693/24516/58919/25464/50689/114111/89811/24605/25361/24330/29337/100361818/85240/366508/363457/81722/24323/25031/170538/66021/24655/287745/29414/83580/81809/29513/59086/60664/306628/24770/360457/290905/25717/84032/81686/25544/24617/363458/114243/25584/287562/84352/29393/24498
rno04141	rno04141	Protein processing in endoplasmic reticulum	157	0.3213130	1.555111	8.511363e-05	2.340625e-02	3.208690e-04	4469	tags=55%, list=30%, signal=39%	364755/56816/79255/288444/116645/287276/294993/100910823/304766/58842/294410/83725/290994/689134/498013/297504/287280/50658/287275/81784/116967/298652/29435/140639/299331/361014/156117/362912/29144/80843/689593/114590/78947/294513/65028/64631/499157/116643/60331/362226/686092/407784/499751/361384/293852/361381/314352/294862/685144/309858/304962/290802/297961/301252/360967/361233/291673/64202/8402…
rno04014	rno04014	Ras signaling pathway	193	-0.4796455	-1.497060	1.004356e-04	2.761978e-02	3.700258e-04	4413	tags=46%, list=29%, signal=33%	29434/64639/114120/24913/81511/54355/314596/81736/25317/311860/301348/363140/307403/366957/25676/305584/114110/691907/24888/85311/25738/25023/296211/50689/114111/89811/89807/24681/304883/24605/79429/25267/24400/679845/293508/29337/29692/64199/289080/691455/24653/25097/366508/170668/29622/25482/108348076/58979/84489/25022/25718/294962/192117/80850/24596/84477/25266/66018/207119/29414/245986/84358/…
rno04932	rno04932	Non-alcoholic fatty liver disease	138	0.3399475	1.538798	1.078169e-04	2.964965e-02	3.883931e-04	2860	tags=44%, list=19%, signal=36%	691001/24651/171078/25309/78968/29507/79255/297990/362897/293453/315167/100911483/362837/685322/294964/360631/78975/24493/295923/688869/81728/24954/303393/681024/289218/299954/363061/299310/100188937/293655/498013/94194/293991/54322/64539/362440/58852/311567/25086/50658/301458/312670/301427/300047/25467/24499/157074/29445/296658/25747/293448/301011/81649/678759/252934/366448/291103/120103152/2523…
rno04380	rno04380	Osteoclast differentiation	116	-0.5274588	-1.601473	1.172351e-04	3.223964e-02	4.131396e-04	4946	tags=56%, list=33%, signal=38%	25391/25664/29302/25513/25341/100360982/25732/309165/81810/29591/313050/81736/691533/307403/25094/304966/24516/116465/500904/50689/288264/100360880/114495/25663/25050/292537/308350/29337/100361818/116601/114553/155918/366508/252971/295279/25155/366126/314322/498276/361537/498206/683463/65146/367901/25528/364018/84477/690906/25679/29414/79129/25150/116591/81809/499356/78965/29513/59086/292594/6066…
rno04080	rno04080	Neuroactive ligand-receptor interaction	182	-0.4839317	-1.507135	1.425594e-04	3.920384e-02	4.906661e-04	3228	tags=44%, list=21%, signal=35%	24684/79557/29413/259224/24604/690158/24412/302378/114115/24808/25024/302377/81812/317219/29415/117264/24230/24816/79219/282829/79220/29595/25505/24323/24415/691138/58949/25601/24407/24448/170796/25608/25026/60399/116677/25153/25051/292661/29471/29627/102552838/84007/29628/24417/50672/85268/306792/29235/29141/24414/65276/25083/81752/25108/310327/24167/83518/24260/24326/65032/25248/100361414/25516…
rno04976	rno04976	Bile secretion	79	0.4045386	1.702235	1.452882e-04	3.995424e-02	4.906661e-04	1450	tags=39%, list=10%, signal=35%	289533/286954/80900/170698/83500/84608/24777/313220/83808/50572/58978/60351/312382/79111/89776/83569/29623/24904/305509/29725/24861/113992/154516/301595/396527/396551/396552/574523/25303/300438/25675
Showing 1 to 18 of 48 entries, 11 total columns
