# Supplementary material for: Chitinase-1 inhibition attenuates metabolic dysregulation and restores homeostasis in MASH animal models
Source: Front Immunol. 2025 May 29;16:1544973. doi: 10.3389/fimmu.2025.1544973 (PMC12158736; doi:10.3389/fimmu.2025.1544973)
Supplement: Supplementary Table 3 — The Excel file representing power analysis for each parameter measured in in vivo studies. [file Table3.xlsx]

## Sheet: Fig. 1 
1B		Control	MASH	OATD-01
	1	0.457461	0.838278	0.172142		t tests - Means: Wilcoxon-Mann-Whitney test (two groups)					t tests - Means: Wilcoxon-Mann-Whitney test (two groups)
	2	0.290077	0.787754	0.133077		Options:	A.R.E. method				Options:	A.R.E. method
	3	0.32521	0.728656	0.183437		Analysis:	Post hoc: Compute achieved power				Analysis:	Post hoc: Compute achieved power
	4	0.359702	1.14694	0.261554		Input:	Tail(s)	=	One		Input:	Tail(s)	=	Two
	5	0.254592	0.475024	0.154414			Parent distribution	=	Normal			Parent distribution	=	Normal
	6	0.410385	0.890121	0.202531			Effect size d	=	3.159			Effect size d	=	4.348
	7	0.336611	0.6531	0.212133			α err prob	=	0.05			α err prob	=	0.05
	8	0.329958		0.118117			Sample size group 1	=	10			Sample size group 1	=	7
	9	0.343258					Sample size group 2	=	7			Sample size group 2	=	8
	10	0.261787				Output:	Noncentrality parameter δ	=	5.9488293		Output:	Noncentrality parameter δ	=	7.5525580
							Critical t	=	1.7592681			Critical t	=	2.1724778
							Df	=	14.2338042			Df	=	12.3239449
							Power (1-β err prob)	=	0.9999679			Power (1-β err prob)	=	0.9999996
	Mean	0.336904	0.788553	0.179675
	SD	0.0594048	0.193266	0.0432288
	Pooled SD	0.14297
			0.140037
	Effect d	3.15905
			-4.34798
1C		Control	MASH	OATD-01
	1	0	1	0							t tests - Means: Wilcoxon-Mann-Whitney test (two groups)
	2	0	1	1							Options:	A.R.E. method
	3	0	1	1							Analysis:	Post hoc: Compute achieved power
	4	0	1								Input:	Tail(s)	=	Two
	5	0		0								Parent distribution	=	Normal
	6	0	1	0								Effect size d	=	-1.826
	7	0	1									α err prob	=	0.05
	8	0		1								Sample size group 1	=	7
	9	0		0								Sample size group 2	=	8
	10	0	1	0							Output:	Noncentrality parameter δ	=	-1.8881395
												Critical t	=	-2.1724778
												Df	=	12.3239449
												Power (1-β err prob)	=	0.4134942
	Mean	0	1	0.375
	SD	0	0	0.484123
	Pooled SD	0
			0.342327
	Effect d	#DIV/0!
			-1.82574
1D		Control	MASH	OATD-01
	1	0	2	3		t tests - Means: Wilcoxon-Mann-Whitney test (two groups)					t tests - Means: Wilcoxon-Mann-Whitney test (two groups)
	2	0	2	2		Options:	A.R.E. method				Options:	A.R.E. method
	3	0	3	1		Analysis:	Post hoc: Compute achieved power				Analysis:	Post hoc: Compute achieved power
	4	0	2			Input:	Tail(s)	=	Two		Input:	Tail(s)	=	Two
	5	0		2			Parent distribution	=	Normal			Parent distribution	=	Normal
	6	0	2	0			Effect size d	=	7.155			Effect size d	=	1.013
	7	0	2				α err prob	=	0.05			α err prob	=	0.05
	8	0		2			Sample size group 1	=	10			Sample size group 1	=	8
	9	0		2			Sample size group 2	=	7			Sample size group 2	=	7
	10	0	3	0		Output:	Noncentrality parameter δ	=	13.8806016		Output:	Noncentrality parameter δ	=	1.8881395
							Critical t	=	2.1414862			Critical t	=	2.1724778
							Df	=	14.2338042			Df	=	12.3239449
							Power (1-β err prob)	=	1.0000000			Power (1-β err prob)	=	0.4134942
	Mean	0	2.28571	1.5
	SD	0	0.451754	1
	Pooled SD	0.319438
			0.775913
	Effect d	7.15542
			-1.01263
1E		Control	MASH	OATD-01
	1	0	1	0		t tests - Means: Wilcoxon-Mann-Whitney test (two groups)					t tests - Means: Wilcoxon-Mann-Whitney test (two groups)
	2	0	1	0		Options:	A.R.E. method				Options:	A.R.E. method
	3	0	0	1		Analysis:	Post hoc: Compute achieved power				Analysis:	Post hoc: Compute achieved power
	4	0	1			Input:	Tail(s)	=	Two		Input:	Tail(s)	=	Two
	5	0		0			Parent distribution	=	Normal			Parent distribution	=	Normal
	6	0	2	1			Effect size d	=	2.646			Effect size d	=	1.226
	7	0	1				α err prob	=	0.05			α err prob	=	0.05
	8	0		0			Sample size group 1	=	10			Sample size group 1	=	8
	9	0		0			Sample size group 2	=	7			Sample size group 2	=	7
	10	0	1	1		Output:	Noncentrality parameter δ	=	3.9658862		Output:	Noncentrality parameter δ	=	1.8881395
							Critical t	=	2.1414862			Critical t	=	2.1724778
							Df	=	14.2338042			Df	=	12.3239449
							Power (1-β err prob)	=	0.9578807			Power (1-β err prob)	=	0.4134942
	Number	10	7	8
	Mean	0	1	0.375
	SD	0	0.534522	0.484123
	Pooled SD	0.377964
			0.509946
	Effect d	2.64575
			-1.22562
1G		Control	MASH	OATD-01
	1	0	4	3		t tests - Means: Wilcoxon-Mann-Whitney test (two groups)					t tests - Means: Wilcoxon-Mann-Whitney test (two groups)
	2	0	4	3		Options:	A.R.E. method				Options:	A.R.E. method
	3	0	4	3		Analysis:	Post hoc: Compute achieved power				Analysis:	Post hoc: Compute achieved power
	4	0	4			Input:	Tail(s)	=	One		Input:	Tail(s)	=	Two
	5	0		2			Parent distribution	=	Normal			Parent distribution	=	Normal
	6	0	5	1			Effect size d	=	13.416			Effect size d	=	-3.049
	7	0	4				α err prob	=	0.05			α err prob	=	0.05
	8	0		3			Sample size group 1	=	10			Sample size group 1	=	7
	9	0		2			Sample size group 2	=	7			Sample size group 2	=	8
	10	0	5	1		Output:	Noncentrality parameter δ	=	25.7782602		Output:	Noncentrality parameter δ	=	-5.6644185
							Critical t	=	1.7592681			Critical t	=	-2.1724778
							Df	=	14.2338042			Df	=	12.3239449
							Power (1-β err prob)	=	1.0000000			Power (1-β err prob)	=	0.9993678
	Number	10	7	8
	Mean	0	4.28571	2.25
	SD	0	0.451754	0.829156
	Pooled SD	0.319438
			0.667676
	Effect d	13.4164
			-3.04896
1I		Control	MASH	OATD-01
	1	0.15	0.85	0.82		t tests - Means: Difference between two independent means (two groups)					t tests - Means: Difference between two independent means (two groups)
	2	0.15	0.99	0.64		Analysis:	Post hoc: Compute achieved power				Analysis:		Post hoc: Compute achieved power
	3	0.22	1.08	0.83		Input:	Tail(s)	=	Two		Input:		Tail(s)	=	Two
	4	0.24	0.83				Effect size d	=	6.93				Effect size d	=	1.433
	5	0.26	0.9	0.66			α err prob	=	0.05				α err prob	=	0.05
	6	0.27		0.72			Sample size group 1	=	10				Sample size group 1	=	8
	7	0.28	1.11	0.97			Sample size group 2	=	7				Sample size group 2	=	7
	8	0.3		1.03		Output:	Noncentrality parameter δ	=	12.1751917		Output:		Noncentrality parameter δ	=	1.9321836
	9	0.39	1.01				Critical t	=	2.1314495				Critical t	=	2.1603687
	10	0.49		0.7			Df	=	15				Df	=	13
							Power (1-β err prob)	=	1.0000000				Power (1-β err prob)	=	0.4323592
	Number	10	7	8
	Mean	0.275	0.967143	0.79625
	SD	0.097903	0.1018	0.134437
	Pooled SD	0.0998706
			0.119241
	Effect d	6.9304
			-1.43318
1K		Control	MASH	OATD-01
	1	0.1	3.81	3		t tests - Means: Wilcoxon-Mann-Whitney test (two groups)					t tests - Means: Wilcoxon-Mann-Whitney test (two groups)
	2	0.12		1.13		Options:	A.R.E. method				Options:	A.R.E. method
	3	0.2	4.28	1.81		Analysis:	Post hoc: Compute achieved power				Analysis:	Post hoc: Compute achieved power
	4	0.24	4.51	3.96		Input:	Tail(s)	=	Two		Input:	Tail(s)	=	Two
	5	0.25		1.82			Parent distribution	=	Normal			Parent distribution	=	Normal
	6	0.26	2.74				Effect size d	=	5.036			Effect size d	=	1.28
	7	0.36	1.85				α err prob	=	0.05			α err prob	=	0.05
	8	0.37	4.03	2.13			Sample size group 1	=	9			Sample size group 1	=	8
	9	0.69	3.17	3.06			Sample size group 2	=	7			Sample size group 2	=	7
	10	1,06*		2.15		Output:	Noncentrality parameter δ	=	9.6954055		Output:	Noncentrality parameter δ	=	1.8881395
							Critical t	=	2.1557656			Critical t	=	2.1724778
							Df	=	13.2788745			Df	=	12.3239449
							Power (1-β err prob)	=	1.0000000			Power (1-β err prob)	=	0.4134942
	Number	9	7	8
	Mean	0.287778	3.48429	2.3825
	SD	0.179969	0.879348	0.841097
	Pooled SD	0.634682
			0.860435
	Effect d	5.03639
			-1.2805

## Sheet: Fig. 2
2B		Control	MASH	OATD-01
	1	50	171	14		t tests - Means: Wilcoxon-Mann-Whitney test (two groups)						t tests - Means: Wilcoxon-Mann-Whitney test (two groups)
	2	40	371	68		Options:	A.R.E. method					Options:	A.R.E. method
	3	47	249	42		Analysis:	Post hoc: Compute achieved power					Analysis:	Post hoc: Compute achieved power
	4	81	215	47		Input:	Tail(s)	=	Two			Input:	Tail(s)	=	Two
	5	97	125	182			Parent distribution	=	Normal				Parent distribution	=	Normal
	6	60	70	55			Effect size d	=	1.553				Effect size d	=	1.515
	7	40	128	75			α err prob	=	0.05				α err prob	=	0.05
	8	110	107	25			Sample size group 1	=	10				Sample size group 1	=	9
	9	33	86	33			Sample size group 2	=	9				Sample size group 2	=	9
	10	98				Output:	Noncentrality parameter δ	=	2.1268171			Output:	Noncentrality parameter δ	=	2.0729649
							Critical t	=	2.1183731				Critical t	=	2.1291451
							Df	=	16.1436635				Df	=	15.1887339
							Power (1-β err prob)	=	0.5158711				Power (1-β err prob)	=	0.4926316
	Number	10	9	9
	Mean	65.6	169.111	60.1111
	SD	26.9043	90.3542	46.8578
	Pooled SD	66.6623
			71.9706
	Effect d	1.55277
			-1.51451
2C		Control	MASH	OATD-01
	1	106	117	76		t tests - Means: Wilcoxon-Mann-Whitney test (two groups)						t tests - Means: Wilcoxon-Mann-Whitney test (two groups)
	2	70	591	78		Options:	A.R.E. method					Options:	A.R.E. method
	3	80	198	40		Analysis:	Post hoc: Compute achieved power					Analysis:	Post hoc: Compute achieved power
	4	98	171	47		Input:	Tail(s)	=	Two			Input:	Tail(s)	=	Two
	5	165	87	143			Parent distribution	=	Normal				Parent distribution	=	Normal
	6	165	80	80			Effect size d	=	0.482				Effect size d	=	1.01
	7	82	242	73			α err prob	=	0.05				α err prob	=	0.05
	8	291	88	53			Sample size group 1	=	10				Sample size group 1	=	9
	9	65	71	40			Sample size group 2	=	9				Sample size group 2	=	9
	10	133				Output:	Noncentrality parameter δ	=	0			Output:	Noncentrality parameter δ	=	2.0729649
							Critical t	=	2.1183731				Critical t	=	2.1291451
							Df	=	16.1436635				Df	=	15.1887339
							Power (1-β err prob)	=	0.0500000				Power (1-β err prob)	=	0.4926316
	Number	10	9	9
	Mean	125.5	182.778	70
	SD	65.1203	154.942	30.1035
	Pooled SD	118.844
			111.609
	Effect d	0.481958
			-1.01047
2D		Control	MASH	OATD-01
	1	122	201			t tests - Means: Wilcoxon-Mann-Whitney test (two groups)					t tests - Means: Wilcoxon-Mann-Whitney test (two groups)
	2	129	188	310		Options:	A.R.E. method				Options:	A.R.E. method
	3	145	207	121		Analysis:	Post hoc: Compute achieved power				Analysis:	Post hoc: Compute achieved power
	4	135	193	120		Input:	Tail(s)	=	Two		Input:	Tail(s)	=	Two
	5	150	255				Parent distribution	=	Normal			Parent distribution	=	Normal
	6		202	45			Effect size d	=	2.587			Effect size d	=	1.188
	7	186		147			α err prob	=	0.05			α err prob	=	0.05
	8		296				Sample size group 1	=	7			Sample size group 1	=	6
	9	161	219	138			Sample size group 2	=	8			Sample size group 2	=	8
	10					Output:	Noncentrality parameter δ	=	3.7762790		Output:	Noncentrality parameter δ	=	1.8094321
							Critical t	=	2.1724778			Critical t	=	2.1923004
							Df	=	12.3239449			Df	=	11.3690152
							Power (1-β err prob)	=	0.9343427			Power (1-β err prob)	=	0.3811521
	Number	7	8	6
	Mean	146.857	220.125	146.833
	SD	20.0815	34.657	80.0613
	Pooled SD	28.3229
			61.6884
	Effect d	2.58688
			-1.18809
2E		Control	MASH	OATD-01
	1	79	90	58		t tests - Means: Wilcoxon-Mann-Whitney test (two groups)					t tests - Means: Wilcoxon-Mann-Whitney test (two groups)
	2	76	94	74		Options:	A.R.E. method				Options:	A.R.E. method
	3	71	91	68		Analysis:	Post hoc: Compute achieved power				Analysis:	Post hoc: Compute achieved power
	4	75	128	80		Input:	Tail(s)	=	Two		Input:	Tail(s)	=	Two
	5	77	83	71			Parent distribution	=	Normal			Parent distribution	=	Normal
	6	96	88	84			Effect size d	=	1.278			Effect size d	=	1.756
	7	74	86	83			α err prob	=	0.05			α err prob	=	0.05
	8	76	78	68			Sample size group 1	=	10			Sample size group 1	=	9
	9	73	101	76			Sample size group 2	=	9			Sample size group 2	=	9
	10	92				Output:	Noncentrality parameter δ	=	2.1268171		Output:	Noncentrality parameter δ	=	2.0729649
							Critical t	=	2.1183731			Critical t	=	2.1291451
							Df	=	16.1436635			Df	=	15.1887339
							Power (1-β err prob)	=	0.5158711			Power (1-β err prob)	=	0.4926316
	Number	10	9	9
	Mean	78.9	93.2222	73.5556
	SD	7.87972	13.75	7.86145
	Pooled SD	11.2061
			11.1996
	Effect d	1.27808
			-1.75601
2F		Control	MASH	OATD-01
	1	1.69177	2.78127	8.0421		t tests - Means: Wilcoxon-Mann-Whitney test (two groups)						t tests - Means: Wilcoxon-Mann-Whitney test (two groups)
	2	0.957208	3.86661	2.50571		Options:	A.R.E. method					Options:	A.R.E. method
	3	1.08492	2.29547	3.38414		Analysis:	Post hoc: Compute achieved power					Analysis:	Post hoc: Compute achieved power
	4	1.04701	2.89399	5.73851		Input:	Tail(s)	=	Two			Input:	Tail(s)	=	Two
	5	1.30055	3.2568	5.97482			Parent distribution	=	Normal				Parent distribution	=	Normal
	6	0.496898	1.90071	5.63506			Effect size d	=	2.208				Effect size d	=	0.696
	7	0.620412	3.51711	46.9153			α err prob	=	0.05				α err prob	=	0.05
	8	0.417029	7.30835	3.25291			Sample size group 1	=	10				Sample size group 1	=	9
	9	1.26028	2.78138	8.01333			Sample size group 2	=	9				Sample size group 2	=	9
	10	1.12392				Output:	Noncentrality parameter δ	=	4.2536342			Output:	Noncentrality parameter δ	=	0
							Critical t	=	2.1183731				Critical t	=	2.1291451
							Df	=	16.1436635				Df	=	15.1887339
							Power (1-β err prob)	=	0.9787833				Power (1-β err prob)	=	0.0500000
	Number	10	9	9
	Mean	1	3.40019	9.9402
	SD	0.374204	1.49133	13.205
	Pooled SD	1.08722
			9.39673
	Effect d	2.20764
			0.695988
2G		Control	MASH	OATD-01
	1	0.913437	1.45529	7.40029		t tests - Means: Wilcoxon-Mann-Whitney test (two groups)					t tests - Means: Wilcoxon-Mann-Whitney test (two groups)
	2	0.524383	1.30306	2.08144		Options:	A.R.E. method				Options:	A.R.E. method
	3	1.11906	1.48479	1.61642		Analysis:	Post hoc: Compute achieved power				Analysis:	Post hoc: Compute achieved power
	4	1.07222	2.49962	1.90736		Input:	Tail(s)	=	Two		Input:	Tail(s)	=	Two
	5	2.14593	1.2525	2.37792			Parent distribution	=	Normal			Parent distribution	=	Normal
	6	0.433617	1.22863	1.74661			Effect size d	=	0.805			Effect size d	=	0.806
	7	1.39531	1.22298	9.93266			α err prob	=	0.05			α err prob	=	0.05
	8	0.274374	8.41999	4.65807			Sample size group 1	=	10			Sample size group 1	=	9
	9	0.579047	1.75192	8.31418			Sample size group 2	=	9			Sample size group 2	=	9
	10	1.54262				Output:	Noncentrality parameter δ	=	0		Output:	Noncentrality parameter δ	=	0
							Critical t	=	2.1183731			Critical t	=	2.1291451
							Df	=	16.1436635			Df	=	15.1887339
							Power (1-β err prob)	=	0.0500000			Power (1-β err prob)	=	0.0500000
	Number	10	9	9
	Mean	1	2.29097	4.44833
	SD	0.551496	2.20027	3.08122
	Pooled SD	1.60396
			2.67723
	Effect d	0.804869
			0.805816
2H		Control	MASH	OATD-01
	1	1.66695	13.2827	2.46002		t tests - Means: Wilcoxon-Mann-Whitney test (two groups)						t tests - Means: Wilcoxon-Mann-Whitney test (two groups)
	2	0.763646	2.3228	3.44145		Options:	A.R.E. method					Options:	A.R.E. method
	3	0.581275	1.3889	1.62908		Analysis:	Post hoc: Compute achieved power					Analysis:	Post hoc: Compute achieved power
	4	1.84754	2.45055	1.49536		Input:	Tail(s)	=	Two			Input:	Tail(s)	=	Two
	5	2.34171	7.21604	1.05438			Parent distribution	=	Normal				Parent distribution	=	Normal
	6	0.199342	3.29173	1.38624			Effect size d	=	1.544				Effect size d	=	0.944
	7	0.623415	19.3464	1.10128			α err prob	=	0.05				α err prob	=	0.05
	8	0.078272	5.50469	9.86749			Sample size group 1	=	10				Sample size group 1	=	9
	9	0.837075	14.7827	6.5353			Sample size group 2	=	9				Sample size group 2	=	9
	10	1.06078				Output:	Noncentrality parameter δ	=	2.1268171			Output:	Noncentrality parameter δ	=	0
							Critical t	=	2.1183731				Critical t	=	2.1291451
							Df	=	16.1436635				Df	=	15.1887339
							Power (1-β err prob)	=	0.5158711				Power (1-β err prob)	=	0.0500000
	Number	10	9	9
	Mean	1	7.73184	3.21896
	SD	0.696936	6.12598	2.86461
	Pooled SD	4.35967
			4.78193
	Effect d	1.54412
			-0.943738
2I		Control	MASH	OATD-01
	1	1.59289	2.39279	1.5849		t tests - Means: Wilcoxon-Mann-Whitney test (two groups)						t tests - Means: Wilcoxon-Mann-Whitney test (two groups)
	2	0.792549	0.812121	0.73905		Options:	A.R.E. method					Options:	A.R.E. method
	3	1.38958	1.27012	0.955265		Analysis:	Post hoc: Compute achieved power					Analysis:	Post hoc: Compute achieved power
	4	1.37863	0.906938	0.744611		Input:	Tail(s)	=	Two			Input:	Tail(s)	=	Two
	5	1.1964	1.35692	1.37111			Parent distribution	=	Normal				Parent distribution	=	Normal
	6	0.549577	1.3978	0.900401			Effect size d	=	1.046				Effect size d	=	-0.324
	7	0.921492	4.60601	0.979738			α err prob	=	0.05				α err prob	=	0.05
	8	0.717912	1.28478	6.17456			Sample size group 1	=	10				Sample size group 1	=	9
	9	0.747006	4.26284	0.411682			Sample size group 2	=	9				Sample size group 2	=	9
	10	0.713957				Output:	Noncentrality parameter δ	=	2.1268171			Output:	Noncentrality parameter δ	=	0
							Critical t	=	2.1183731				Critical t	=	2.1291451
							Df	=	16.1436635				Df	=	15.1887339
							Power (1-β err prob)	=	0.5158711				Power (1-β err prob)	=	0.0500000
	Number	10	9	9
	Mean	1	2.03226	1.54015
	SD	0.340985	1.35331	1.67072
	Pooled SD	0.986841
			1.52032
	Effect d	1.04602
			-0.323689
2J		Control	MASH	OATD-01
	1	2.26379	2.32669	0.283686		t tests - Means: Wilcoxon-Mann-Whitney test (two groups)					t tests - Means: Wilcoxon-Mann-Whitney test (two groups)
	2	1.50461	2.4048	0.197217		Options:	A.R.E. method				Options:	A.R.E. method
	3	1.1493	2.17792	0.332628		Analysis:	Post hoc: Compute achieved power				Analysis:	Post hoc: Compute achieved power
	4	1.28366	2.29279	0.274226		Input:	Tail(s)	=	Two		Input:	Tail(s)	=	Two
	5	1.25307	1.93624	0.220005			Parent distribution	=	Normal			Parent distribution	=	Normal
	6	1.02906	1.69018	0.254706			Effect size d	=	2.729			Effect size d	=	11.152
	7	1.38989	2.11191	0.355885			α err prob	=	0.05			α err prob	=	0.05
	8	1.47005	2.42734	0.079965			Sample size group 1	=	9			Sample size group 1	=	9
	9	1.34246	2.40351	0.21704			Sample size group 2	=	9			Sample size group 2	=	9
	10					Output:	Noncentrality parameter δ	=	4.1459298		Output:	Noncentrality parameter δ	=	22.8026139
							Critical t	=	2.1291451			Critical t	=	2.1291451
							Df	=	15.1887339			Df	=	15.1887339
							Power (1-β err prob)	=	0.9720606			Power (1-β err prob)	=	1.0000000
	Number	9	9	9
	Mean	1.40954	2.19682	0.246151
	SD	0.333358	0.235076	0.0769801
	Pooled SD	0.288434
			0.17491
	Effect d	2.72949
			-11.1524
2K		Control	MASH	OATD-01
	1	0	3	1			t tests - Means: Wilcoxon-Mann-Whitney test (two groups)					t tests - Means: Wilcoxon-Mann-Whitney test (two groups)
	2	0	3	2			Options:	A.R.E. method				Options:	A.R.E. method
	3	0	3	1			Analysis:	Post hoc: Compute achieved power				Analysis:	Post hoc: Compute achieved power
	4	0	2	0			Input:	Tail(s)	=	One		Input:	Tail(s)	=	Two
	5	0	3	1				Parent distribution	=	Normal			Parent distribution	=	Normal
	6	0	1	0				Effect size d	=	5.657			Effect size d	=	-2.53
	7	0	3	1				α err prob	=	0.05			α err prob	=	0.05
	8	0	3	2				Sample size group 1	=	10			Sample size group 1	=	9
	9	0	3	0				Sample size group 2	=	9			Sample size group 2	=	9
	10	0					Output:	Noncentrality parameter δ	=	10.6340855		Output:	Noncentrality parameter δ	=	-4.1459298
								Critical t	=	1.7449313			Critical t	=	-2.1291451
								Df	=	16.1436635			Df	=	15.1887339
								Power (1-β err prob)	=	1.0000000			Power (1-β err prob)	=	0.9720606
	Number	10	9	9
	Mean	0	2.66667	0.888889
	SD	0	0.666667	0.737028
	Pooled SD	0.471405
			0.702728
	Effect d	5.65685
			-2.52982
2L		Control	MASH	OATD-01
	1	0	2	0		t tests - Means: Wilcoxon-Mann-Whitney test (two groups)					t tests - Means: Wilcoxon-Mann-Whitney test (two groups)
	2	0	1	1		Options:	A.R.E. method				Options:	A.R.E. method
	3	0	1	1		Analysis:	Post hoc: Compute achieved power				Analysis:	Post hoc: Compute achieved power
	4	0	0	0		Input:	Tail(s)	=	One		Input:	Tail(s)	=	Two
	5	0	1	0			Parent distribution	=	Normal			Parent distribution	=	Normal
	6	0	1	0			Effect size d	=	2.75			Effect size d	=	1.183
	7	0	2	0			α err prob	=	0.05			α err prob	=	0.05
	8	0	2	2			Sample size group 1	=	10			Sample size group 1	=	9
	9	0	1	0			Sample size group 2	=	9			Sample size group 2	=	9
	10	0				Output:	Noncentrality parameter δ	=	4.2536342		Output:	Noncentrality parameter δ	=	2.0729649
							Critical t	=	1.7449313			Critical t	=	2.1291451
							Df	=	16.1436635			Df	=	15.1887339
							Power (1-β err prob)	=	0.9922779			Power (1-β err prob)	=	0.4926316
	Number	10	9	9
	Mean	0	1.22222	0.444444
	SD	0	0.628539	0.684935
	Pooled SD	0.444444
			0.657342
	Effect d	2.75
			-1.18322
2M		Control	MASH	OATD-01
	1	0	2	0		t tests - Means: Wilcoxon-Mann-Whitney test (two groups)					t tests - Means: Wilcoxon-Mann-Whitney test (two groups)
	2	0	1	0		Options:	A.R.E. method				Options:	A.R.E. method
	3	0	1	0		Analysis:	Post hoc: Compute achieved power				Analysis:	Post hoc: Compute achieved power
	4	0	0	0		Input:	Tail(s)	=	One		Input:	Tail(s)	=	Two
	5	0	0	0			Parent distribution	=	Normal			Parent distribution	=	Normal
	6	0	0	0			Effect size d	=	1.75			Effect size d	=	-1.75
	7	0	1	0			α err prob	=	0.05			α err prob	=	0.05
	8	0	1	0			Sample size group 1	=	10			Sample size group 1	=	9
	9	0	1	0			Sample size group 2	=	9			Sample size group 2	=	9
	10	0				Output:	Noncentrality parameter δ	=	2.1268171		Output:	Noncentrality parameter δ	=	-2.0729649
							Critical t	=	1.7449313			Critical t	=	-2.1291451
							Df	=	16.1436635			Df	=	15.1887339
							Power (1-β err prob)	=	0.6523173			Power (1-β err prob)	=	0.4926316
	Number	10	9	9
	Mean	0	0.777778	0
	SD	0	0.628539	0
	Pooled SD	0.444444
			0.444444
	Effect d	1.75
			-1.75
2O		Control	MASH	OATD-01
	1	0	7	1		t tests - Means: Wilcoxon-Mann-Whitney test (two groups)					t tests - Means: Wilcoxon-Mann-Whitney test (two groups)
	2	0	5	3		Options:	A.R.E. method				Options:	A.R.E. method
	3	0	5	2		Analysis:	Post hoc: Compute achieved power				Analysis:	Post hoc: Compute achieved power
	4	0	2	0		Input:	Tail(s)	=	Two		Input:	Tail(s)	=	Two
	5	0	4	1			Parent distribution	=	Normal			Parent distribution	=	Normal
	6	0	2	0			Effect size d	=	4.041			Effect size d	=	-2.236
	7	0	6	1			α err prob	=	0.05			α err prob	=	0.05
	8	0	6	4			Sample size group 1	=	10			Sample size group 1	=	9
	9	0	5	0			Sample size group 2	=	9			Sample size group 2	=	9
	10	0				Output:	Noncentrality parameter δ	=	8.5072684		Output:	Noncentrality parameter δ	=	-4.1459298
							Critical t	=	2.1183731			Critical t	=	-2.1291451
							Df	=	16.1436635			Df	=	15.1887339
							Power (1-β err prob)	=	1.0000000			Power (1-β err prob)	=	0.9720606
	Number	10	9	9
	Mean	0	4.66667	1.33333
	SD	0	1.63299	1.33333
	Pooled SD	1.1547
			1.49071
	Effect d	4.04145
			-2.23607
2Q		Control	MASH	OATD-01
	1	0	2	2		t tests - Means: Wilcoxon-Mann-Whitney test (two groups)					t tests - Means: Wilcoxon-Mann-Whitney test (two groups)
	2	0	0	2		Options:	A.R.E. method				Options:	A.R.E. method
	3	0	2	0		Analysis:	Post hoc: Compute achieved power				Analysis:	Post hoc: Compute achieved power
	4	0	0	0		Input:	Tail(s)	=	One		Input:	Tail(s)	=	Two
	5	0	0	2			Parent distribution	=	Normal			Parent distribution	=	Normal
	6	0	2	0			Effect size d	=	1.89			Effect size d	=	-0.373
	7	0	3	0			α err prob	=	0.05			α err prob	=	0.05
	8	0	3	3			Sample size group 1	=	10			Sample size group 1	=	9
	9	0	3	2			Sample size group 2	=	9			Sample size group 2	=	9
	10	0				Output:	Noncentrality parameter δ	=	2.1268171		Output:	Noncentrality parameter δ	=	0
							Critical t	=	1.7449313			Critical t	=	2.1291451
							Df	=	16.1436635			Df	=	15.1887339
							Power (1-β err prob)	=	0.6523173			Power (1-β err prob)	=	0.0500000
	Number	10	9	9
	Mean	0	1.66667	1.22222
	SD	0	1.24722	1.13312
	Pooled SD	0.881917
			1.19153
	Effect d	1.88982
			-0.373002

## Sheet: Fig. 3
3B		Control	MASH	ALK5i	OATD-01
	1	2.27	6.42	7.34	6.27		t tests - Means: Difference between two independent means (two groups)					t tests - Means: Difference between two independent means (two groups)					t tests - Means: Difference between two independent means (two groups)
	2	2.367	6.79	6.26			Analysis:	Post hoc: Compute achieved power				Analysis:	Post hoc: Compute achieved power				Analysis:	Post hoc: Compute achieved power
	3	2.202	7.33	6.91	5.05		Input:	Tail(s)	=	Two		Input:	Tail(s)	=	Two		Input:	Tail(s)	=	Two
	4	2.361	7.44	6.84	6.09			Effect size d	=	8.58			Effect size d	=	0.98			Effect size d	=	-1.55
	5	2.301		7.78	5.97			α err prob	=	0.05			α err prob	=	0.05			α err prob	=	0.05
	6	2.447		7.17	5.81			Sample size group 1	=	10			Sample size group 1	=	11			Sample size group 1	=	11
	7	2.26	6.85	8.61	5.43			Sample size group 2	=	9			Sample size group 2	=	9			Sample size group 2	=	11
	8	2.508	5.18	7.05	5.48		Output:	Noncentrality parameter δ	=	17.4114300		Output:	Noncentrality parameter δ	=	0		Output:	Noncentrality parameter δ	=	-2.3452079
	9	2.873	6.01	7.4	6.18			Critical t	=	2.1098156			Critical t	=	2.1009220			Critical t	=	-2.0859634
	10	2.255	7.07	7.51	5.39			Df	=	17			Df	=	18			Df	=	20
	11		6.31	6.58	5.28			Power (1-β err prob)	=	1.0000000			Power (1-β err prob)	=	0.0500000			Power (1-β err prob)	=	0.6070978
	12				6.2
	Sample size	10	9	11	11
	Mean	2.3844	6.6	7.22273	5.74091
	SD	0.185555	0.669909	0.601484	0.409022
	Pooled SD	0.491533
			0.636617
				0.555012
	Effect d	8.57644
			0.978183
				-1.54788
3C		Control	MASH	ALK5i	OATD-01
	1	25	421	361	211		t tests - Means: Difference between two independent means (two groups)					t tests - Means: Difference between two independent means (two groups)					t tests - Means: Difference between two independent means (two groups)
	2	56	363	357	182		Analysis:	Post hoc: Compute achieved power				Analysis:	Post hoc: Compute achieved power				Analysis:	Post hoc: Compute achieved power
	3	63	408	273	150		Input:	Tail(s)	=	Two		Input:	Tail(s)	=	Two		Input:	Tail(s)	=	Two
	4	28	313	207	203			Effect size d	=	7.27			Effect size d	=	-1.75			Effect size d	=	-2.47
	5	23	328	218	179			α err prob	=	0.05			α err prob	=	0.05			α err prob	=	0.05
	6	18	329	249	315			Sample size group 1	=	10			Sample size group 1	=	12			Sample size group 1	=	12
	7	24	322	240	202			Sample size group 2	=	12			Sample size group 2	=	12			Sample size group 2	=	12
	8	30	498	214	188		Output:	Noncentrality parameter δ	=	16.3484778		Output:	Noncentrality parameter δ	=	-2.4494897		Output:	Noncentrality parameter δ	=	-4.8989795
	9	26	464	216	247			Critical t	=	2.0859634			Critical t	=	-2.0738731			Critical t	=	-2.0738731
	10	33	361	322	260			Df	=	20			Df	=	22			Df	=	22
	11		471	183	273			Power (1-β err prob)	=	1.0000000			Power (1-β err prob)	=	0.6486426			Power (1-β err prob)	=	0.9966948
	12		295	366	342
	Sample size	10	12	12	12
	Mean	32.6	381.083	267.167	229.333
	SD	14.0727	66.2979	64.1078	56.0838
	Pooled SD	47.9242
			65.212
				61.4036
	Effect d	7.27156
			-1.74687
				-2.47135
3D		Control	MASH	ALK5i	OATD-01
	1	3.134	29.715	29.3	19.396		t tests - Means: Wilcoxon-Mann-Whitney test (two groups)					t tests - Means: Wilcoxon-Mann-Whitney test (two groups)					t tests - Means: Wilcoxon-Mann-Whitney test (two groups)
	2	1.516	29.284	20.516	10.95		Options:	A.R.E. method				Options:	A.R.E. method				Options:	A.R.E. method
	3	1.345	20.16	18.683	7.178		Analysis:	Post hoc: Compute achieved power				Analysis:	Post hoc: Compute achieved power				Analysis:	Post hoc: Compute achieved power
	4	2.43	23.729	27.889	13.551		Input:	Tail(s)	=	Two		Input:	Tail(s)	=	Two		Input:	Tail(s)	=	Two
	5	1.369	19.164	21.887	8.441			Parent distribution	=	Normal			Parent distribution	=	Normal			Parent distribution	=	Normal
	6	2.346	22.307	24.028	1.717			Effect size d	=	4.36			Effect size d	=	-0.85			Effect size d	=	-2.58
	7	1.23	19.532	18.066	9.15			α err prob	=	0.05			α err prob	=	0.05			α err prob	=	0.05
	8	1.284	30.458	15.521	8.639			Sample size group 1	=	10			Sample size group 1	=	12			Sample size group 1	=	12
	9	3.55	26.617	14.868	12.189			Sample size group 2	=	12			Sample size group 2	=	12			Sample size group 2	=	12
	10	1.516	49.444	14.79	13.217		Output:	Noncentrality parameter δ	=	9.1290370		Output:	Noncentrality parameter δ	=	0		Output:	Noncentrality parameter δ	=	-4.7873074
	11		35.308	28.554	7.545			Critical t	=	2.0929611			Critical t	=	2.0801084			Critical t	=	-2.0801084
	12		38.529	33.643	17.974			Df	=	19.0084525			Df	=	20.9183118			Df	=	20.9183118
								Power (1-β err prob)	=	1.0000000			Power (1-β err prob)	=	0.0500000			Power (1-β err prob)	=	0.9953105
	Sample size	10	12	12	12
	Mean	1.972	28.6872	22.3121	10.8289
	SD	0.799155	8.62597	6.07556	4.65368
	Pooled SD	6.1256
			7.46056
				6.93051
	Effect d	4.36125
			-0.854516
				-2.57677
3E		Control	MASH	ALK5i	OATD-01
	1	2.134	33.605	29.45	25.653		t tests - Means: Wilcoxon-Mann-Whitney test (two groups)					t tests - Means: Wilcoxon-Mann-Whitney test (two groups)					t tests - Means: Wilcoxon-Mann-Whitney test (two groups)
	2	2.24	36.871	27.323	19.858		Options:	A.R.E. method				Options:	A.R.E. method				Options:	A.R.E. method
	3	0.988	35.987	31.128	17.828		Analysis:	Post hoc: Compute achieved power				Analysis:	Post hoc: Compute achieved power				Analysis:	Post hoc: Compute achieved power
	4	4.318	39.572	32.29	26.256		Input:	Tail(s)	=	Two		Input:	Tail(s)	=	Two		Input:	Tail(s)	=	Two
	5	1.553	26.188	26.673	19.029			Parent distribution	=	Normal			Parent distribution	=	Normal			Parent distribution	=	Normal
	6	6.475	28.766	37.071	19.963			Effect size d	=	6.68			Effect size d	=	0.23			Effect size d	=	-2.44
	7	2.621	18.088	27.04	17.967			α err prob	=	0.05			α err prob	=	0.05			α err prob	=	0.05
	8	2.495	30.871	24.203	18.6			Sample size group 1	=	10			Sample size group 1	=	12			Sample size group 1	=	12
	9	6.611	26.36	29.644	17.062			Sample size group 2	=	12			Sample size group 2	=	12			Sample size group 2	=	12
	10	3.038	30.353	24.715	11.858		Output:	Noncentrality parameter δ	=	13.6935554		Output:	Noncentrality parameter δ	=	0		Output:	Noncentrality parameter δ	=	-4.7873074
	11		28.654	47.234	10.882			Critical t	=	2.0929611			Critical t	=	2.0801084			Critical t	=	-2.0801084
	12		32.231	49.68	18.315			Df	=	19.0084525			Df	=	20.9183118			Df	=	20.9183118
								Power (1-β err prob)	=	1.0000000			Power (1-β err prob)	=	0.0500000			Power (1-β err prob)	=	0.9953105
	Sample size	10	12	12	12
	Mean	3.2473	30.6288	32.2042	18.6059
	SD	1.84689	5.49091	8.01814	4.28611
	Pooled SD	4.0964
			6.8717
				4.92548
	Effect d	6.68428
			0.229261
				-2.44096
3F		Control	MASH	ALK5i	OATD-01
	1	8.917	63.278	20.9	23.913		t tests - Means: Difference between two independent means (two groups)					t tests - Means: Difference between two independent means (two groups)					t tests - Means: Difference between two independent means (two groups)
	2	8.709	49.289	18.794	7.384		Analysis:	Post hoc: Compute achieved power				Analysis:	Post hoc: Compute achieved power				Analysis:	Post hoc: Compute achieved power
	3	8.918	56.683	9.18	8.715		Input:	Tail(s)	=	Two		Input:	Tail(s)	=	Two		Input:	Tail(s)	=	Two
	4	12.392	41.54	39.634	24.382			Effect size d	=	2.14			Effect size d	=	-1.42			Effect size d	=	-1.82
	5	12.811	92,1418*	20.747	13.92			α err prob	=	0.05			α err prob	=	0.05			α err prob	=	0.05
	6	6.846	50.418	30.469	16.463			Sample size group 1	=	8			Sample size group 1	=	8			Sample size group 1	=	10
	7	7.762	95,7641*	16.251	360,17*			Sample size group 2	=	8			Sample size group 2	=	11			Sample size group 2	=	11
	8	77,0376*	53,7965*	30.121	7.728		Output:	Noncentrality parameter δ	=	4.0000000		Output:	Noncentrality parameter δ	=	-2.1521103		Output:	Noncentrality parameter δ	=	-2.2886885
	9	7.735	241,179*	18.683	18.004			Critical t	=	2.1447867			Critical t	=	-2.1098156			Critical t	=	-2.0930241
	10	110,9068*	72.184	70,3373*	13.986			Df	=	14			Df	=	17			Df	=	19
	11		16.505	14.811	11.097			Power (1-β err prob)	=	0.9602208			Power (1-β err prob)	=	0.5279019			Power (1-β err prob)	=	0.5840377
	12		57.48	20.453	239,004*
	Sample size	8	8	11	10
	Mean	9.26125	50.9221	21.8221	14.5592
	SD	4.13022	27.1895	9.83338	7.62552
	Pooled SD	19.4465
			20.4446
				19.9677
	Effect d	2.14234
			-1.42336
				-1.82109
3I		Control	MASH	ALK5i	OATD-01
	1	34.77	50.73	44.45	13.77		t tests - Means: Wilcoxon-Mann-Whitney test (two groups)					t tests - Means: Wilcoxon-Mann-Whitney test (two groups)					t tests - Means: Wilcoxon-Mann-Whitney test (two groups)
	2	55.18	39.11	41.87	13.37		Options:	A.R.E. method				Options:	A.R.E. method				Options:	A.R.E. method
	3	38.9	35.92	51.27	14.22		Analysis:	Post hoc: Compute achieved power				Analysis:	Post hoc: Compute achieved power				Analysis:	Post hoc: Compute achieved power
	4	45.73	46.17	43.74	13.69		Input:	Tail(s)	=	Two		Input:	Tail(s)	=	Two		Input:	Tail(s)	=	Two
	5	33.48	34.95	38.85	13.81			Parent distribution	=	Normal			Parent distribution	=	Normal			Parent distribution	=	Normal
	6	32.19	40.07	69.99	13.54			Effect size d	=	0.83			Effect size d	=	-0.37			Effect size d	=	-3.08
	7	36.67	41.5	42.79	13.53			α err prob	=	0.05			α err prob	=	0.05			α err prob	=	0.05
	8	33.41	65.15	43.04	13.51			Sample size group 1	=	10			Sample size group 1	=	12			Sample size group 1	=	12
	9	41.7	97.4	43.88	13.21			Sample size group 2	=	12			Sample size group 2	=	12			Sample size group 2	=	12
	10	37.2	48.32	38.22	13.11		Output:	Noncentrality parameter δ	=	0		Output:	Noncentrality parameter δ	=	0		Output:	Noncentrality parameter δ	=	-7.1809610
	11		43.8	34.23	13.15			Critical t	=	2.0929611			Critical t	=	2.0801084			Critical t	=	-2.0801084
	12		48.73	41.28	13.46			Df	=	19.0084525			Df	=	20.9183118			Df	=	20.9183118
								Power (1-β err prob)	=	0.0500000			Power (1-β err prob)	=	0.0500000			Power (1-β err prob)	=	0.9999994
	Sample size	10	12	12	12
	Mean	38.923	49.3208	44.4675	13.5308
	SD	6.70061	16.4393	8.63954	0.301647
	Pooled SD	12.5529
			13.1319
				11.6263
	Effect d	0.828322
			-0.369584
				-3.07836
3J		Control	MASH	ALK5i	OATD-01
	1	9.91	8.6	7.46	3.27		t tests - Means: Wilcoxon-Mann-Whitney test (two groups)					t tests - Means: Wilcoxon-Mann-Whitney test (two groups)					t tests - Means: Wilcoxon-Mann-Whitney test (two groups)
	2	10.74	8.94	8.55	3.27		Options:	A.R.E. method				Options:	A.R.E. method				Options:	A.R.E. method
	3	12.33	8.11	7.47	3.27		Analysis:	Post hoc: Compute achieved power				Analysis:	Post hoc: Compute achieved power				Analysis:	Post hoc: Compute achieved power
	4	10.86	6.87	8.35	3.27		Input:	Tail(s)	=	Two		Input:	Tail(s)	=	Two		Input:	Tail(s)	=	Two
	5	7.42	7.39	7.51	3.27			Parent distribution	=	Normal			Parent distribution	=	Normal			Parent distribution	=	Normal
	6	7.48	8	9.22	3.27			Effect size d	=	-0.64			Effect size d	=	-0.9			Effect size d	=	-8.02
	7	9.21	8.93	7.49	3.27			α err prob	=	0.05			α err prob	=	0.05			α err prob	=	0.05
	8	8.23	9.46	8.74	3.27			Sample size group 1	=	10			Sample size group 1	=	12			Sample size group 1	=	12
	9	8.59	10.6	8.35	3.27			Sample size group 2	=	12			Sample size group 2	=	12			Sample size group 2	=	12
	10	9	9.15	6.95	3.27		Output:	Noncentrality parameter δ	=	0		Output:	Noncentrality parameter δ	=	0		Output:	Noncentrality parameter δ	=	-19.1492295
	11		8.17	6.59	3.27			Critical t	=	2.0929611			Critical t	=	2.0801084			Critical t	=	-2.0801084
	12		8.72	6.95	3.27			Df	=	19.0084525			Df	=	20.9183118			Df	=	20.9183118
								Power (1-β err prob)	=	0.0500000			Power (1-β err prob)	=	0.0500000			Power (1-β err prob)	=	1.0000000
	Sample size	10	12	12	12
	Mean	9.377	8.57833	7.8025	3.27
	SD	1.50316	0.936188	0.784284	8.88178e-16
	Pooled SD	1.25218
			0.863582
				0.661985
	Effect d	-0.637819
			-0.898389
				-8.01882
3L		Control	MASH	ALK5i	OATD-01
	1	1.7	15.1	3.1	11.1		t tests - Means: Wilcoxon-Mann-Whitney test (two groups)					t tests - Means: Wilcoxon-Mann-Whitney test (two groups)					t tests - Means: Wilcoxon-Mann-Whitney test (two groups)
	2	1	10.7	7.7	2.6		Options:	A.R.E. method				Options:	A.R.E. method				Options:	A.R.E. method
	3	1.6	12.7	2.8	2.2		Analysis:	Post hoc: Compute achieved power				Analysis:	Post hoc: Compute achieved power				Analysis:	Post hoc: Compute achieved power
	4	1.2	15.4	3.2	11.6		Input:	Tail(s)	=	Two		Input:	Tail(s)	=	Two		Input:	Tail(s)	=	Two
	5	1.8	5.2	3.3	3.9			Parent distribution	=	Normal			Parent distribution	=	Normal			Parent distribution	=	Normal
	6	1.4	14.4	5.7	4			Effect size d	=	3.3			Effect size d	=	-2.3			Effect size d	=	-1.89
	7	1.6	7.4	3.7	3.2			α err prob	=	0.05			α err prob	=	0.05			α err prob	=	0.05
	8	1.6	21.9	8.3	3.8			Sample size group 1	=	10			Sample size group 1	=	12			Sample size group 1	=	12
	9	1.7	20.3	4.2	3.1			Sample size group 2	=	12			Sample size group 2	=	12			Sample size group 2	=	12
	10	1.5	17.3	5.8	5.5		Output:	Noncentrality parameter δ	=	6.8467777		Output:	Noncentrality parameter δ	=	-4.7873074		Output:	Noncentrality parameter δ	=	-2.3936537
	11		7.1	3.1	4.3			Critical t	=	2.0929611			Critical t	=	-2.0801084			Critical t	=	-2.0801084
	12		10.8	3.9	8.6			Df	=	19.0084525			Df	=	20.9183118			Df	=	20.9183118
								Power (1-β err prob)	=	0.9999968			Power (1-β err prob)	=	0.9953105			Power (1-β err prob)	=	0.6266107
	Sample size	10	12	12	12
	Mean	1.51	13.1917	4.56667	5.325
	SD	0.234307	4.99924	1.79784	3.12653
	Pooled SD	3.53888
			3.75664
				4.16939
	Effect d	3.30095
			-2.29594
				-1.88677
3N		Control	MASH	ALK5i	OATD-01
	1	3.3293	11.3139	10.4215	8.87009		t tests - Means: Difference between two independent means (two groups)					t tests - Means: Difference between two independent means (two groups)					t tests - Means: Difference between two independent means (two groups)
	2	2.60724	13.4776	9.42296	7.59004		Analysis:	Post hoc: Compute achieved power				Analysis:	Post hoc: Compute achieved power				Analysis:	Post hoc: Compute achieved power
	3	2.30285	11.7265	8.3955	7.80339		Input:	Tail(s)	=	Two		Input:	Tail(s)	=	Two		Input:	Tail(s)	=	Two
	4	1.88194	12.9542	8.69234	11.9938			Effect size d	=	5.1			Effect size d	=	-1.01			Effect size d	=	-2.1
	5	2.17814	11.0607	8.24446	5.52022			α err prob	=	0.05			α err prob	=	0.05			α err prob	=	0.05
	6	2.57911	11.9805	11.9838	6.97461			Sample size group 1	=	10			Sample size group 1	=	12			Sample size group 1	=	12
	7	2.19713	11.0374	12.6717	6.27581			Sample size group 2	=	12			Sample size group 2	=	12			Sample size group 2	=	12
	8	2.06361	18.0169	11.8111	7.81436		Output:	Noncentrality parameter δ	=	11.6774842		Output:	Noncentrality parameter δ	=	-2.4494897		Output:	Noncentrality parameter δ	=	-4.8989795
	9	2.45325	19.3857	10.0176	8.45959			Critical t	=	2.0859634			Critical t	=	-2.0738731			Critical t	=	-2.0738731
	10	2.79178	13.9158	9.99015	9.10947			Df	=	20			Df	=	22			Df	=	22
	11		8.38196	14.3731	7.43917			Power (1-β err prob)	=	1.0000000			Power (1-β err prob)	=	0.6486426			Power (1-β err prob)	=	0.9966948
	12		13.0417	11.0475	9.27716
	Sample size	10	12	12	12
	Mean	2.43843	13.0244	10.5893	8.09398
	SD	0.395162	2.90765	1.78616	1.59175
	Pooled SD	2.07492
			2.41297
				2.34394
	Effect d	5.10185
			-1.00917
				-2.10347
3P		Control	MASH	ALK5i	OATD-01
	1	1.01374	2.92051	3.42948	2.29958		t tests - Means: Wilcoxon-Mann-Whitney test (two groups)					t tests - Means: Wilcoxon-Mann-Whitney test (two groups)					t tests - Means: Wilcoxon-Mann-Whitney test (two groups)
	2	0.866833	3.52322	4.51072	2.68251		Options:	A.R.E. method				Options:	A.R.E. method				Options:	A.R.E. method
	3	0.947224	3.54986	2.90084	3.17167		Analysis:	Post hoc: Compute achieved power				Analysis:	Post hoc: Compute achieved power				Analysis:	Post hoc: Compute achieved power
	4	0.823454	3.43397	3.74405	3.35614		Input:	Tail(s)	=	Two		Input:	Tail(s)	=	Two		Input:	Tail(s)	=	Two
	5	0.714929	3.54126	2.95591	1.64208			Parent distribution	=	Normal			Parent distribution	=	Normal			Parent distribution	=	Normal
	6	0.841513	3.94865	3.3922	2.13511			Effect size d	=	5.4			Effect size d	=	-0.17			Effect size d	=	-1.83
	7	0.80881	4.21651	4.29905	2.31395			α err prob	=	0.05			α err prob	=	0.05			α err prob	=	0.05
	8	0.57676	6.26536	3.97363	3.22925			Sample size group 1	=	10			Sample size group 1	=	12			Sample size group 1	=	12
	9	0.870347	4.05911	3.26517	2.63425			Sample size group 2	=	12			Sample size group 2	=	12			Sample size group 2	=	12
	10	0.787052	3.49464	3.24142	3.09576		Output:	Noncentrality parameter δ	=	11.4112962		Output:	Noncentrality parameter δ	=	0		Output:	Noncentrality parameter δ	=	-2.3936537
	11		3.76793	5.25354	2.86754			Critical t	=	2.0929611			Critical t	=	2.0801084			Critical t	=	-2.0801084
	12		3.74645	3.98688	2.58691			Df	=	19.0084525			Df	=	20.9183118			Df	=	20.9183118
								Power (1-β err prob)	=	1.0000000			Power (1-β err prob)	=	0.0500000			Power (1-β err prob)	=	0.6266107
	Sample size	10	12	12	12
	Mean	0.825066	3.87229	3.74607	2.6679
	SD	0.114054	0.789977	0.666013	0.489089
	Pooled SD	0.56439
			0.730629
				0.65699
	Effect d	5.39915
			-0.172747
				-1.8332

## Sheet: S Fig. 1
1	Steatosis area fraction						t tests - Means: Wilcoxon-Mann-Whitney test (two groups)
		Control	MASH	ALK5i	OATD-01		Options:	A.R.E. method
	1	1.01	33.21	43.85	39.45		Analysis:	Post hoc: Compute achieved power
	2	2.36	40.41	41.14	44.58		Input:	Tail(s)	=	Two
	3	0.86	44.34	46.3	36.47			Parent distribution	=	Normal
	4	1.57	43.9	42.7	40.57			Effect size d	=	12.45
	5	1.09	45.64	42.38	42.71			α err prob	=	0.05
	6	2.21	41.76	48.05	41.7			Sample size group 1	=	10
	7	2.77	43.47	40.45	41.41			Sample size group 2	=	12
	8	2.2	32.18	44.9	39.07		Output:	Noncentrality parameter δ	=	27.3871109
	9	2.03	37.45	43.17	44.56			Critical t	=	2.0929611
	10	1	39.79	45.43	39.36			Df	=	19.0084525
	11		39.02	43.13	43.24			Power (1-β err prob)	=	1.0000000
	12		46.14	38.92	40.93		t tests - Means: Difference between two independent means (two groups)
	Sample size	10	12	12	12		Analysis:	Post hoc: Compute achieved power
	Mean	1.71	40.6092	43.3683	41.1708		Input:	Tail(s)	=	Two
	SD	0.652625	4.37009	2.45171	2.29614			Effect size d	=	0.78
	Pooled SD	3.12439						α err prob	=	0.05
			3.5432					Sample size group 1	=	12
				3.4907				Sample size group 2	=	12
	Effect d	12.4502					Output:	Noncentrality parameter δ	=	0
			0.778722					Critical t	=	2.0738731
				0.160904				Df	=	22
								Power (1-β err prob)	=	0.0500000
							t tests - Means: Difference between two independent means (two groups)
							Analysis:	Post hoc: Compute achieved power
							Input:	Tail(s)	=	Two
								Effect size d	=	0.16
								α err prob	=	0.05
								Sample size group 1	=	12
								Sample size group 2	=	12
							Output:	Noncentrality parameter δ	=	0
								Critical t	=	2.0738731
								Df	=	22
								Power (1-β err prob)	=	0.0500000
