# Supplementary material for: Chitinase-1 inhibition attenuates metabolic dysregulation and restores homeostasis in MASH animal models
Source: Front Immunol. 2025 May 29;16:1544973. doi: 10.3389/fimmu.2025.1544973 (PMC12158736; doi:10.3389/fimmu.2025.1544973)
Supplement: Supplementary Table 4 — The Excel file describing samples used for RNA-sequencing from rat MASH study. [file Table4.xlsx]

## Sheet: metadata_manifetst
id	name	library_id	organism	sample_id	investigation	experimental_strategy	paired_end	sample_type	platform	tube_id	conc_ngul	volume_ul	library	diet	diet_duration_weeks	compound	compound_batch	dose_mgkg	vehicle	route	frequency	treatment_duration_weeks	exp_group	replicate	sample_name	sex	tissue	strain	processing_batch	RNA_conc_ngul	add_vol_ul	total_vol_ul	total_ug	RIN	ratio_260_280	RNA_QC_result	comment	lib_conc_ngul	lib_conc_nM	size_bp	lib_QC_result	library_QC_batch
612408aab754f32f2c3cbacf	CDAHFDvehicle_1_1.fastq.gz	2108KNO-0012	Rattus norvegicus	CDAHFDvehicle_1	20210324_FIB_GLPG1972_4716_rat_CDAHFD_RNAseq	RNA-Seq	1	Normal tissue	NovaSeq	C2	1346.63	5	TruSeq stranded mRNA	CDAHFD	12	veh	vehicle	0	MC 0.5%	p.o.	BID	6	CDAHFD_veh	1	liver-CDAHFD-veh-rep1	male	left lateral liver lobe	Wistar-Han	B05	155.081	13	16	2.481	9	2.4	Pass	0	16.95	79.27	329	Pass	B1
612408aab754f32f2c3cbac1	CDAHFDvehicle_1_2.fastq.gz	2108KNO-0012	Rattus norvegicus	CDAHFDvehicle_1	20210324_FIB_GLPG1972_4716_rat_CDAHFD_RNAseq	RNA-Seq	2	Normal tissue	NovaSeq	C2	1346.63	5	TruSeq stranded mRNA	CDAHFD	12	veh	vehicle	0	MC 0.5%	p.o.	BID	6	CDAHFD_veh	1	liver-CDAHFD-veh-rep1	male	left lateral liver lobe	Wistar-Han	B05	155.081	13	16	2.481	9	2.4	Pass	0	16.95	79.27	329	Pass	B1
612408abb754f32f2c3cbbb7	CDAHFDvehicle10_1.fastq.gz	2108KNO-0012	Rattus norvegicus	CDAHFDvehicle_10	20210324_FIB_GLPG1972_4716_rat_CDAHFD_RNAseq	RNA-Seq	1	Normal tissue	NovaSeq	D3	1229.37	5	TruSeq stranded mRNA	CDAHFD	12	veh	vehicle	0	MC 0.5%	p.o.	BID	6	CDAHFD_veh	10	liver-CDAHFD-veh-rep10	male	left lateral liver lobe	Wistar-Han	B05	154.083	13	16	2.465	8.9	2.1	Pass	0	14.81	72.32	315	Pass	B1
612408abb754f32f2c3cbbfb	CDAHFDvehicle10_2.fastq.gz	2108KNO-0012	Rattus norvegicus	CDAHFDvehicle_10	20210324_FIB_GLPG1972_4716_rat_CDAHFD_RNAseq	RNA-Seq	2	Normal tissue	NovaSeq	D3	1229.37	5	TruSeq stranded mRNA	CDAHFD	12	veh	vehicle	0	MC 0.5%	p.o.	BID	6	CDAHFD_veh	10	liver-CDAHFD-veh-rep10	male	left lateral liver lobe	Wistar-Han	B05	154.083	13	16	2.465	8.9	2.1	Pass	0	14.81	72.32	315	Pass	B1
612408aab754f32f2c3cbac3	CDAHFDvehicle11_1.fastq.gz	2108KNO-0012	Rattus norvegicus	CDAHFDvehicle_11	20210324_FIB_GLPG1972_4716_rat_CDAHFD_RNAseq	RNA-Seq	1	Normal tissue	NovaSeq	E3	1492.06	5	TruSeq stranded mRNA	CDAHFD	12	veh	vehicle	0	MC 0.5%	p.o.	BID	6	CDAHFD_veh	11	liver-CDAHFD-veh-rep11	male	left lateral liver lobe	Wistar-Han	B05	190.132	13	16	3.042	8.8	1.8	Pass	0	21.33	100.97	325	Pass	B1
612408aab754f32f2c3cbb32	CDAHFDvehicle11_2.fastq.gz	2108KNO-0012	Rattus norvegicus	CDAHFDvehicle_11	20210324_FIB_GLPG1972_4716_rat_CDAHFD_RNAseq	RNA-Seq	2	Normal tissue	NovaSeq	E3	1492.06	5	TruSeq stranded mRNA	CDAHFD	12	veh	vehicle	0	MC 0.5%	p.o.	BID	6	CDAHFD_veh	11	liver-CDAHFD-veh-rep11	male	left lateral liver lobe	Wistar-Han	B05	190.132	13	16	3.042	8.8	1.8	Pass	0	21.33	100.97	325	Pass	B1
612408abb754f32f2c3cbc06	CDAHFDvehicle_2_1.fastq.gz	2108KNO-0012	Rattus norvegicus	CDAHFDvehicle_2	20210324_FIB_GLPG1972_4716_rat_CDAHFD_RNAseq	RNA-Seq	1	Normal tissue	NovaSeq	D2	1550.6	5	TruSeq stranded mRNA	CDAHFD	12	veh	vehicle	0	MC 0.5%	p.o.	BID	6	CDAHFD_veh	2	liver-CDAHFD-veh-rep2	male	left lateral liver lobe	Wistar-Han	B06	160.938	13	16	2.575	9.1	2	Pass	0	17.8	82.72	331	Pass	B1
612408aab754f32f2c3cbacd	CDAHFDvehicle_2_2.fastq.gz	2108KNO-0012	Rattus norvegicus	CDAHFDvehicle_2	20210324_FIB_GLPG1972_4716_rat_CDAHFD_RNAseq	RNA-Seq	2	Normal tissue	NovaSeq	D2	1550.6	5	TruSeq stranded mRNA	CDAHFD	12	veh	vehicle	0	MC 0.5%	p.o.	BID	6	CDAHFD_veh	2	liver-CDAHFD-veh-rep2	male	left lateral liver lobe	Wistar-Han	B06	160.938	13	16	2.575	9.1	2	Pass	0	17.8	82.72	331	Pass	B1
612408abb754f32f2c3cbbcc	CDAHFDvehicle_3_1.fastq.gz	2108KNO-0012	Rattus norvegicus	CDAHFDvehicle_3	20210324_FIB_GLPG1972_4716_rat_CDAHFD_RNAseq	RNA-Seq	1	Normal tissue	NovaSeq	E2	1158.56	5	TruSeq stranded mRNA	CDAHFD	12	veh	vehicle	0	MC 0.5%	p.o.	BID	6	CDAHFD_veh	3	liver-CDAHFD-veh-rep3	male	left lateral liver lobe	Wistar-Han	B06	136.378	13	16	2.182	9.2	2.2	Pass	0	18.99	89.89	325	Pass	B1
612408acb754f32f2c3cbc1e	CDAHFDvehicle_3_2.fastq.gz	2108KNO-0012	Rattus norvegicus	CDAHFDvehicle_3	20210324_FIB_GLPG1972_4716_rat_CDAHFD_RNAseq	RNA-Seq	2	Normal tissue	NovaSeq	E2	1158.56	5	TruSeq stranded mRNA	CDAHFD	12	veh	vehicle	0	MC 0.5%	p.o.	BID	6	CDAHFD_veh	3	liver-CDAHFD-veh-rep3	male	left lateral liver lobe	Wistar-Han	B06	136.378	13	16	2.182	9.2	2.2	Pass	0	18.99	89.89	325	Pass	B1
612408abb754f32f2c3cbbab	CDAHFDvehicle_4_1.fastq.gz	2108KNO-0012	Rattus norvegicus	CDAHFDvehicle_4	20210324_FIB_GLPG1972_4716_rat_CDAHFD_RNAseq	RNA-Seq	1	Normal tissue	NovaSeq	F2	1306.84	5	TruSeq stranded mRNA	CDAHFD	12	veh	vehicle	0	MC 0.5%	p.o.	BID	6	CDAHFD_veh	4	liver-CDAHFD-veh-rep4	male	left lateral liver lobe	Wistar-Han	B06	149.778	13	16	2.396	8.9	2.1	Pass	0	10.85	53.34	313	Pass	B1
612408abb754f32f2c3cbbb2	CDAHFDvehicle_4_2.fastq.gz	2108KNO-0012	Rattus norvegicus	CDAHFDvehicle_4	20210324_FIB_GLPG1972_4716_rat_CDAHFD_RNAseq	RNA-Seq	2	Normal tissue	NovaSeq	F2	1306.84	5	TruSeq stranded mRNA	CDAHFD	12	veh	vehicle	0	MC 0.5%	p.o.	BID	6	CDAHFD_veh	4	liver-CDAHFD-veh-rep4	male	left lateral liver lobe	Wistar-Han	B06	149.778	13	16	2.396	8.9	2.1	Pass	0	10.85	53.34	313	Pass	B1
612408abb754f32f2c3cbbba	CDAHFDvehicle_5_1.fastq.gz	2108KNO-0012	Rattus norvegicus	CDAHFDvehicle_5	20210324_FIB_GLPG1972_4716_rat_CDAHFD_RNAseq	RNA-Seq	1	Normal tissue	NovaSeq	G2	1023.81	5	TruSeq stranded mRNA	CDAHFD	12	veh	vehicle	0	MC 0.5%	p.o.	BID	6	CDAHFD_veh	5	liver-CDAHFD-veh-rep5	male	left lateral liver lobe	Wistar-Han	B07	145.53	13	16	2.328	6.5	1.2	Hold	RIN	9.15	44.42	317	Pass	B1
612408abb754f32f2c3cbb61	CDAHFDvehicle_5_2.fastq.gz	2108KNO-0012	Rattus norvegicus	CDAHFDvehicle_5	20210324_FIB_GLPG1972_4716_rat_CDAHFD_RNAseq	RNA-Seq	2	Normal tissue	NovaSeq	G2	1023.81	5	TruSeq stranded mRNA	CDAHFD	12	veh	vehicle	0	MC 0.5%	p.o.	BID	6	CDAHFD_veh	5	liver-CDAHFD-veh-rep5	male	left lateral liver lobe	Wistar-Han	B07	145.53	13	16	2.328	6.5	1.2	Hold	RIN	9.15	44.42	317	Pass	B1
612408abb754f32f2c3cbc13	CDAHFDvehicle_6_1.fastq.gz	2108KNO-0012	Rattus norvegicus	CDAHFDvehicle_6	20210324_FIB_GLPG1972_4716_rat_CDAHFD_RNAseq	RNA-Seq	1	Normal tissue	NovaSeq	H2	1366.36	5	TruSeq stranded mRNA	CDAHFD	12	veh	vehicle	0	MC 0.5%	p.o.	BID	6	CDAHFD_veh	6	liver-CDAHFD-veh-rep6	male	left lateral liver lobe	Wistar-Han	B07	291.506	13	16	4.664	8.4	1.9	Pass	0	5.34	24.84	331	Pass	B1
612408abb754f32f2c3cbc0e	CDAHFDvehicle_6_2.fastq.gz	2108KNO-0012	Rattus norvegicus	CDAHFDvehicle_6	20210324_FIB_GLPG1972_4716_rat_CDAHFD_RNAseq	RNA-Seq	2	Normal tissue	NovaSeq	H2	1366.36	5	TruSeq stranded mRNA	CDAHFD	12	veh	vehicle	0	MC 0.5%	p.o.	BID	6	CDAHFD_veh	6	liver-CDAHFD-veh-rep6	male	left lateral liver lobe	Wistar-Han	B07	291.506	13	16	4.664	8.4	1.9	Pass	0	5.34	24.84	331	Pass	B1
612408acb754f32f2c3cbc5e	CDAHFDvehicle_7_1.fastq.gz	2108KNO-0012	Rattus norvegicus	CDAHFDvehicle_7	20210324_FIB_GLPG1972_4716_rat_CDAHFD_RNAseq	RNA-Seq	1	Normal tissue	NovaSeq	A3	641.719	5	TruSeq stranded mRNA	CDAHFD	12	veh	vehicle	0	MC 0.5%	p.o.	BID	6	CDAHFD_veh	7	liver-CDAHFD-veh-rep7	male	left lateral liver lobe	Wistar-Han	B07	166.588	13	16	2.665	8.8	1.1	Pass	0	20.91	97.49	330	Pass	B1
612408abb754f32f2c3cbbc3	CDAHFDvehicle_7_2.fastq.gz	2108KNO-0012	Rattus norvegicus	CDAHFDvehicle_7	20210324_FIB_GLPG1972_4716_rat_CDAHFD_RNAseq	RNA-Seq	2	Normal tissue	NovaSeq	A3	641.719	5	TruSeq stranded mRNA	CDAHFD	12	veh	vehicle	0	MC 0.5%	p.o.	BID	6	CDAHFD_veh	7	liver-CDAHFD-veh-rep7	male	left lateral liver lobe	Wistar-Han	B07	166.588	13	16	2.665	8.8	1.1	Pass	0	20.91	97.49	330	Pass	B1
612408acb754f32f2c3cbc3a	CDAHFDvehicle_8_1.fastq.gz	2108KNO-0012	Rattus norvegicus	CDAHFDvehicle_8	20210324_FIB_GLPG1972_4716_rat_CDAHFD_RNAseq	RNA-Seq	1	Normal tissue	NovaSeq	B3	684.716	5	TruSeq stranded mRNA	CDAHFD	12	veh	vehicle	0	MC 0.5%	p.o.	BID	6	CDAHFD_veh	8	liver-CDAHFD-veh-rep8	male	left lateral liver lobe	Wistar-Han	B08	170.014	13	16	2.72	9	1.9	Pass	0	13.35	63.41	324	Pass	B1
612408aab754f32f2c3cbab8	CDAHFDvehicle_8_2.fastq.gz	2108KNO-0012	Rattus norvegicus	CDAHFDvehicle_8	20210324_FIB_GLPG1972_4716_rat_CDAHFD_RNAseq	RNA-Seq	2	Normal tissue	NovaSeq	B3	684.716	5	TruSeq stranded mRNA	CDAHFD	12	veh	vehicle	0	MC 0.5%	p.o.	BID	6	CDAHFD_veh	8	liver-CDAHFD-veh-rep8	male	left lateral liver lobe	Wistar-Han	B08	170.014	13	16	2.72	9	1.9	Pass	0	13.35	63.41	324	Pass	B1
612408aab754f32f2c3cbb2f	CDAHFDvehicle_9_1.fastq.gz	2108KNO-0012	Rattus norvegicus	CDAHFDvehicle_9	20210324_FIB_GLPG1972_4716_rat_CDAHFD_RNAseq	RNA-Seq	1	Normal tissue	NovaSeq	C3	1156.01	5	TruSeq stranded mRNA	CDAHFD	12	veh	vehicle	0	MC 0.5%	p.o.	BID	6	CDAHFD_veh	9	liver-CDAHFD-veh-rep9	male	left lateral liver lobe	Wistar-Han	B08	162.125	13	16	2.594	8.9	2	Pass	0	16.88	80.65	322	Pass	B1
612408acb754f32f2c3cbc35	CDAHFDvehicle_9_2.fastq.gz	2108KNO-0012	Rattus norvegicus	CDAHFDvehicle_9	20210324_FIB_GLPG1972_4716_rat_CDAHFD_RNAseq	RNA-Seq	2	Normal tissue	NovaSeq	C3	1156.01	5	TruSeq stranded mRNA	CDAHFD	12	veh	vehicle	0	MC 0.5%	p.o.	BID	6	CDAHFD_veh	9	liver-CDAHFD-veh-rep9	male	left lateral liver lobe	Wistar-Han	B08	162.125	13	16	2.594	8.9	2	Pass	0	16.88	80.65	322	Pass	B1
612408aab754f32f2c3cbb27	CDHFDG1598416_1_1.fastq.gz	2108KNO-0012	Rattus norvegicus	CDHFDG1598416_1	20210324_FIB_GLPG1972_4716_rat_CDAHFD_RNAseq	RNA-Seq	1	Normal tissue	NovaSeq	G6	925.459	5	TruSeq stranded mRNA	CDAHFD	12	GLPG4716	G1598416-11	100	CMC	p.o.	QD	6	CDAHFD_GLPG4716	1	liver-CDAHFD-GLPG4716-rep1	male	left lateral liver lobe	Wistar-Han	B08	215.983	13	16	3.456	8.7	2.1	Pass	0	15.24	75.16	312	Pass	B2
612408abb754f32f2c3cbbd7	CDHFDG1598416_1_2.fastq.gz	2108KNO-0012	Rattus norvegicus	CDHFDG1598416_1	20210324_FIB_GLPG1972_4716_rat_CDAHFD_RNAseq	RNA-Seq	2	Normal tissue	NovaSeq	G6	925.459	5	TruSeq stranded mRNA	CDAHFD	12	GLPG4716	G1598416-11	100	CMC	p.o.	QD	6	CDAHFD_GLPG4716	1	liver-CDAHFD-GLPG4716-rep1	male	left lateral liver lobe	Wistar-Han	B08	215.983	13	16	3.456	8.7	2.1	Pass	0	15.24	75.16	312	Pass	B2
612408acb754f32f2c3cbc6d	CDHFDG159841610_1.fastq.gz	2108KNO-0012	Rattus norvegicus	CDHFDG1598416_10	20210324_FIB_GLPG1972_4716_rat_CDAHFD_RNAseq	RNA-Seq	1	Normal tissue	NovaSeq	H7	955.475	5	TruSeq stranded mRNA	CDAHFD	12	GLPG4716	G1598416-11	100	CMC	p.o.	QD	6	CDAHFD_GLPG4716	10	liver-CDAHFD-GLPG4716-rep10	male	left lateral liver lobe	Wistar-Han	B09	271.232	13	16	4.34	8.5	1.4	Pass	0	15.55	74.51	321	Pass	B2
612408abb754f32f2c3cbbd3	CDHFDG159841610_2.fastq.gz	2108KNO-0012	Rattus norvegicus	CDHFDG1598416_10	20210324_FIB_GLPG1972_4716_rat_CDAHFD_RNAseq	RNA-Seq	2	Normal tissue	NovaSeq	H7	955.475	5	TruSeq stranded mRNA	CDAHFD	12	GLPG4716	G1598416-11	100	CMC	p.o.	QD	6	CDAHFD_GLPG4716	10	liver-CDAHFD-GLPG4716-rep10	male	left lateral liver lobe	Wistar-Han	B09	271.232	13	16	4.34	8.5	1.4	Pass	0	15.55	74.51	321	Pass	B2
612408abb754f32f2c3cbb8a	CDHFDG159841611_1.fastq.gz	2108KNO-0012	Rattus norvegicus	CDHFDG1598416_11	20210324_FIB_GLPG1972_4716_rat_CDAHFD_RNAseq	RNA-Seq	1	Normal tissue	NovaSeq	A8	1155.29	5	TruSeq stranded mRNA	CDAHFD	12	GLPG4716	G1598416-11	100	CMC	p.o.	QD	6	CDAHFD_GLPG4716	11	liver-CDAHFD-GLPG4716-rep11	male	left lateral liver lobe	Wistar-Han	B09	273.121	13	16	4.37	8.6	1.3	Pass	0	18.97	90.91	321	Pass	B2
612408aab754f32f2c3cbacb	CDHFDG159841611_2.fastq.gz	2108KNO-0012	Rattus norvegicus	CDHFDG1598416_11	20210324_FIB_GLPG1972_4716_rat_CDAHFD_RNAseq	RNA-Seq	2	Normal tissue	NovaSeq	A8	1155.29	5	TruSeq stranded mRNA	CDAHFD	12	GLPG4716	G1598416-11	100	CMC	p.o.	QD	6	CDAHFD_GLPG4716	11	liver-CDAHFD-GLPG4716-rep11	male	left lateral liver lobe	Wistar-Han	B09	273.121	13	16	4.37	8.6	1.3	Pass	0	18.97	90.91	321	Pass	B2
612408acb754f32f2c3cbc72	CDHFDG159841612_1.fastq.gz	2108KNO-0012	Rattus norvegicus	CDHFDG1598416_12	20210324_FIB_GLPG1972_4716_rat_CDAHFD_RNAseq	RNA-Seq	1	Normal tissue	NovaSeq	B8	1270.67	5	TruSeq stranded mRNA	CDAHFD	12	GLPG4716	G1598416-11	100	CMC	p.o.	QD	6	CDAHFD_GLPG4716	12	liver-CDAHFD-GLPG4716-rep12	male	left lateral liver lobe	Wistar-Han	B09	311.278	13	16	4.98	8.4	1.9	Pass	0	16.21	76.98	324	Pass	B2
612408aab754f32f2c3cbab9	CDHFDG159841612_2.fastq.gz	2108KNO-0012	Rattus norvegicus	CDHFDG1598416_12	20210324_FIB_GLPG1972_4716_rat_CDAHFD_RNAseq	RNA-Seq	2	Normal tissue	NovaSeq	B8	1270.67	5	TruSeq stranded mRNA	CDAHFD	12	GLPG4716	G1598416-11	100	CMC	p.o.	QD	6	CDAHFD_GLPG4716	12	liver-CDAHFD-GLPG4716-rep12	male	left lateral liver lobe	Wistar-Han	B09	311.278	13	16	4.98	8.4	1.9	Pass	0	16.21	76.98	324	Pass	B2
612408abb754f32f2c3cbb82	CDHFDG1598416_2_1.fastq.gz	2108KNO-0012	Rattus norvegicus	CDHFDG1598416_2	20210324_FIB_GLPG1972_4716_rat_CDAHFD_RNAseq	RNA-Seq	1	Normal tissue	NovaSeq	H6	1536.88	5	TruSeq stranded mRNA	CDAHFD	12	GLPG4716	G1598416-11	100	CMC	p.o.	QD	6	CDAHFD_GLPG4716	2	liver-CDAHFD-GLPG4716-rep2	male	left lateral liver lobe	Wistar-Han	B10	392.132	13	16	6.274	8.2	2.7	Pass	0	17.8	86.4	317	Pass	B2
612408abb754f32f2c3cbbf6	CDHFDG1598416_2_2.fastq.gz	2108KNO-0012	Rattus norvegicus	CDHFDG1598416_2	20210324_FIB_GLPG1972_4716_rat_CDAHFD_RNAseq	RNA-Seq	2	Normal tissue	NovaSeq	H6	1536.88	5	TruSeq stranded mRNA	CDAHFD	12	GLPG4716	G1598416-11	100	CMC	p.o.	QD	6	CDAHFD_GLPG4716	2	liver-CDAHFD-GLPG4716-rep2	male	left lateral liver lobe	Wistar-Han	B10	392.132	13	16	6.274	8.2	2.7	Pass	0	17.8	86.4	317	Pass	B2
612408abb754f32f2c3cbb7f	CDHFDG1598416_3_1.fastq.gz	2108KNO-0012	Rattus norvegicus	CDHFDG1598416_3	20210324_FIB_GLPG1972_4716_rat_CDAHFD_RNAseq	RNA-Seq	1	Normal tissue	NovaSeq	A7	1566.46	5	TruSeq stranded mRNA	CDAHFD	12	GLPG4716	G1598416-11	100	CMC	p.o.	QD	6	CDAHFD_GLPG4716	3	liver-CDAHFD-GLPG4716-rep3	male	left lateral liver lobe	Wistar-Han	B10	438.222	13	16	7.012	8	1.7	Pass	0	15.74	75.2	322	Pass	B2
612408abb754f32f2c3cbbcf	CDHFDG1598416_3_2.fastq.gz	2108KNO-0012	Rattus norvegicus	CDHFDG1598416_3	20210324_FIB_GLPG1972_4716_rat_CDAHFD_RNAseq	RNA-Seq	2	Normal tissue	NovaSeq	A7	1566.46	5	TruSeq stranded mRNA	CDAHFD	12	GLPG4716	G1598416-11	100	CMC	p.o.	QD	6	CDAHFD_GLPG4716	3	liver-CDAHFD-GLPG4716-rep3	male	left lateral liver lobe	Wistar-Han	B10	438.222	13	16	7.012	8	1.7	Pass	0	15.74	75.2	322	Pass	B2
612408acb754f32f2c3cbc51	CDHFDG1598416_4_1.fastq.gz	2108KNO-0012	Rattus norvegicus	CDHFDG1598416_4	20210324_FIB_GLPG1972_4716_rat_CDAHFD_RNAseq	RNA-Seq	1	Normal tissue	NovaSeq	B7	1059.11	5	TruSeq stranded mRNA	CDAHFD	12	GLPG4716	G1598416-11	100	CMC	p.o.	QD	6	CDAHFD_GLPG4716	4	liver-CDAHFD-GLPG4716-rep4	male	left lateral liver lobe	Wistar-Han	B10	213.347	13	16	3.414	8.8	1.4	Pass	0	19.03	92.63	316	Pass	B2
612408abb754f32f2c3cbb66	CDHFDG1598416_4_2.fastq.gz	2108KNO-0012	Rattus norvegicus	CDHFDG1598416_4	20210324_FIB_GLPG1972_4716_rat_CDAHFD_RNAseq	RNA-Seq	2	Normal tissue	NovaSeq	B7	1059.11	5	TruSeq stranded mRNA	CDAHFD	12	GLPG4716	G1598416-11	100	CMC	p.o.	QD	6	CDAHFD_GLPG4716	4	liver-CDAHFD-GLPG4716-rep4	male	left lateral liver lobe	Wistar-Han	B10	213.347	13	16	3.414	8.8	1.4	Pass	0	19.03	92.63	316	Pass	B2
612408acb754f32f2c3cbc32	CDHFDG1598416_5_1.fastq.gz	2108KNO-0012	Rattus norvegicus	CDHFDG1598416_5	20210324_FIB_GLPG1972_4716_rat_CDAHFD_RNAseq	RNA-Seq	1	Normal tissue	NovaSeq	C7	1914.64	5	TruSeq stranded mRNA	CDAHFD	12	GLPG4716	G1598416-11	100	CMC	p.o.	QD	6	CDAHFD_GLPG4716	5	liver-CDAHFD-GLPG4716-rep5	male	left lateral liver lobe	Wistar-Han	B11	439.213	13	16	7.027	8	1.3	Pass	0	14.44	69.88	318	Pass	B2
612408abb754f32f2c3cbc17	CDHFDG1598416_5_2.fastq.gz	2108KNO-0012	Rattus norvegicus	CDHFDG1598416_5	20210324_FIB_GLPG1972_4716_rat_CDAHFD_RNAseq	RNA-Seq	2	Normal tissue	NovaSeq	C7	1914.64	5	TruSeq stranded mRNA	CDAHFD	12	GLPG4716	G1598416-11	100	CMC	p.o.	QD	6	CDAHFD_GLPG4716	5	liver-CDAHFD-GLPG4716-rep5	male	left lateral liver lobe	Wistar-Han	B11	439.213	13	16	7.027	8	1.3	Pass	0	14.44	69.88	318	Pass	B2
612408acb754f32f2c3cbc61	CDHFDG1598416_6_1.fastq.gz	2108KNO-0012	Rattus norvegicus	CDHFDG1598416_6	20210324_FIB_GLPG1972_4716_rat_CDAHFD_RNAseq	RNA-Seq	1	Normal tissue	NovaSeq	D7	987.928	5	TruSeq stranded mRNA	CDAHFD	12	GLPG4716	G1598416-11	100	CMC	p.o.	QD	6	CDAHFD_GLPG4716	6	liver-CDAHFD-GLPG4716-rep6	male	left lateral liver lobe	Wistar-Han	B11	246.677	13	16	3.947	8.3	2.3	Pass	0	18.83	90.83	319	Pass	B2
612408abb754f32f2c3cbb4d	CDHFDG1598416_6_2.fastq.gz	2108KNO-0012	Rattus norvegicus	CDHFDG1598416_6	20210324_FIB_GLPG1972_4716_rat_CDAHFD_RNAseq	RNA-Seq	2	Normal tissue	NovaSeq	D7	987.928	5	TruSeq stranded mRNA	CDAHFD	12	GLPG4716	G1598416-11	100	CMC	p.o.	QD	6	CDAHFD_GLPG4716	6	liver-CDAHFD-GLPG4716-rep6	male	left lateral liver lobe	Wistar-Han	B11	246.677	13	16	3.947	8.3	2.3	Pass	0	18.83	90.83	319	Pass	B2
612408aab754f32f2c3cbb26	CDHFDG1598416_7_1.fastq.gz	2108KNO-0012	Rattus norvegicus	CDHFDG1598416_7	20210324_FIB_GLPG1972_4716_rat_CDAHFD_RNAseq	RNA-Seq	1	Normal tissue	NovaSeq	E7	1800.92	5	TruSeq stranded mRNA	CDAHFD	12	GLPG4716	G1598416-11	100	CMC	p.o.	QD	6	CDAHFD_GLPG4716	7	liver-CDAHFD-GLPG4716-rep7	male	left lateral liver lobe	Wistar-Han	B11	372.553	13	16	5.961	8.2	1.8	Pass	0	10	48.39	318	Pass	B2
612408aab754f32f2c3cbad1	CDHFDG1598416_7_2.fastq.gz	2108KNO-0012	Rattus norvegicus	CDHFDG1598416_7	20210324_FIB_GLPG1972_4716_rat_CDAHFD_RNAseq	RNA-Seq	2	Normal tissue	NovaSeq	E7	1800.92	5	TruSeq stranded mRNA	CDAHFD	12	GLPG4716	G1598416-11	100	CMC	p.o.	QD	6	CDAHFD_GLPG4716	7	liver-CDAHFD-GLPG4716-rep7	male	left lateral liver lobe	Wistar-Han	B11	372.553	13	16	5.961	8.2	1.8	Pass	0	10	48.39	318	Pass	B2
612408aab754f32f2c3cbabf	CDHFDG1598416_8_1.fastq.gz	2108KNO-0012	Rattus norvegicus	CDHFDG1598416_8	20210324_FIB_GLPG1972_4716_rat_CDAHFD_RNAseq	RNA-Seq	1	Normal tissue	NovaSeq	F7	2157.17	5	TruSeq stranded mRNA	CDAHFD	12	GLPG4716	G1598416-11	100	CMC	p.o.	QD	6	CDAHFD_GLPG4716	8	liver-CDAHFD-GLPG4716-rep8	male	left lateral liver lobe	Wistar-Han	B12	390.03	13	16	6.24	8.1	1.3	Pass	0	11.9	58.32	314	Pass	B2
612408aab754f32f2c3cbb3b	CDHFDG1598416_8_2.fastq.gz	2108KNO-0012	Rattus norvegicus	CDHFDG1598416_8	20210324_FIB_GLPG1972_4716_rat_CDAHFD_RNAseq	RNA-Seq	2	Normal tissue	NovaSeq	F7	2157.17	5	TruSeq stranded mRNA	CDAHFD	12	GLPG4716	G1598416-11	100	CMC	p.o.	QD	6	CDAHFD_GLPG4716	8	liver-CDAHFD-GLPG4716-rep8	male	left lateral liver lobe	Wistar-Han	B12	390.03	13	16	6.24	8.1	1.3	Pass	0	11.9	58.32	314	Pass	B2
612408abb754f32f2c3cbbe9	CDHFDG1598416_9_1.fastq.gz	2108KNO-0012	Rattus norvegicus	CDHFDG1598416_9	20210324_FIB_GLPG1972_4716_rat_CDAHFD_RNAseq	RNA-Seq	1	Normal tissue	NovaSeq	G7	1133.26	5	TruSeq stranded mRNA	CDAHFD	12	GLPG4716	G1598416-11	100	CMC	p.o.	QD	6	CDAHFD_GLPG4716	9	liver-CDAHFD-GLPG4716-rep9	male	left lateral liver lobe	Wistar-Han	B12	182.364	13	16	2.918	8.5	1.4	Pass	0	19.43	93.4	320	Pass	B2
612408abb754f32f2c3cbbf9	CDHFDG1598416_9_2.fastq.gz	2108KNO-0012	Rattus norvegicus	CDHFDG1598416_9	20210324_FIB_GLPG1972_4716_rat_CDAHFD_RNAseq	RNA-Seq	2	Normal tissue	NovaSeq	G7	1133.26	5	TruSeq stranded mRNA	CDAHFD	12	GLPG4716	G1598416-11	100	CMC	p.o.	QD	6	CDAHFD_GLPG4716	9	liver-CDAHFD-GLPG4716-rep9	male	left lateral liver lobe	Wistar-Han	B12	182.364	13	16	2.918	8.5	1.4	Pass	0	19.43	93.4	320	Pass	B2
612408acb754f32f2c3cbc3e	ChowVehicle_1_1.fastq.gz	2108KNO-0012	Rattus norvegicus	ChowVehicle_1	20210324_FIB_GLPG1972_4716_rat_CDAHFD_RNAseq	RNA-Seq	1	Normal tissue	NovaSeq	A1	1571.15	5	TruSeq stranded mRNA	Chow	12	veh	vehicle	0	MC 0.5%	p.o.	BID	6	Chow_veh	1	liver-Chow-veh-rep1	male	left lateral liver lobe	Wistar-Han	B16	391.634	13	16	6.266	8.1	1.7	Pass	0	16.43	77.07	328	Pass	B1
612408acb754f32f2c3cbc5a	ChowVehicle_1_2.fastq.gz	2108KNO-0012	Rattus norvegicus	ChowVehicle_1	20210324_FIB_GLPG1972_4716_rat_CDAHFD_RNAseq	RNA-Seq	2	Normal tissue	NovaSeq	A1	1571.15	5	TruSeq stranded mRNA	Chow	12	veh	vehicle	0	MC 0.5%	p.o.	BID	6	Chow_veh	1	liver-Chow-veh-rep1	male	left lateral liver lobe	Wistar-Han	B16	391.634	13	16	6.266	8.1	1.7	Pass	0	16.43	77.07	328	Pass	B1
612408abb754f32f2c3cbb6e	ChowVehicle_10_1.fastq.gz	2108KNO-0012	Rattus norvegicus	ChowVehicle_10	20210324_FIB_GLPG1972_4716_rat_CDAHFD_RNAseq	RNA-Seq	1	Normal tissue	NovaSeq	B2	1400.37	5	TruSeq stranded mRNA	Chow	12	veh	vehicle	0	MC 0.5%	p.o.	BID	6	Chow_veh	10	liver-Chow-veh-rep10	male	left lateral liver lobe	Wistar-Han	B17	362.486	13	16	5.8	8.4	2.1	Pass	0	23.89	108.75	338	Pass	B1
612408aab754f32f2c3cbac7	ChowVehicle_10_2.fastq.gz	2108KNO-0012	Rattus norvegicus	ChowVehicle_10	20210324_FIB_GLPG1972_4716_rat_CDAHFD_RNAseq	RNA-Seq	2	Normal tissue	NovaSeq	B2	1400.37	5	TruSeq stranded mRNA	Chow	12	veh	vehicle	0	MC 0.5%	p.o.	BID	6	Chow_veh	10	liver-Chow-veh-rep10	male	left lateral liver lobe	Wistar-Han	B17	362.486	13	16	5.8	8.4	2.1	Pass	0	23.89	108.75	338	Pass	B1
612408aab754f32f2c3cbadb	ChowVehicle_2_1.fastq.gz	2108KNO-0012	Rattus norvegicus	ChowVehicle_2	20210324_FIB_GLPG1972_4716_rat_CDAHFD_RNAseq	RNA-Seq	1	Normal tissue	NovaSeq	B1	1667.18	5	TruSeq stranded mRNA	Chow	12	veh	vehicle	0	MC 0.5%	p.o.	BID	6	Chow_veh	2	liver-Chow-veh-rep2	male	left lateral liver lobe	Wistar-Han	B17	550.936	13	16	8.815	8.2	1.5	Pass	0	5.98	27.95	329	Pass	B1
612408aab754f32f2c3cbb19	ChowVehicle_2_2.fastq.gz	2108KNO-0012	Rattus norvegicus	ChowVehicle_2	20210324_FIB_GLPG1972_4716_rat_CDAHFD_RNAseq	RNA-Seq	2	Normal tissue	NovaSeq	B1	1667.18	5	TruSeq stranded mRNA	Chow	12	veh	vehicle	0	MC 0.5%	p.o.	BID	6	Chow_veh	2	liver-Chow-veh-rep2	male	left lateral liver lobe	Wistar-Han	B17	550.936	13	16	8.815	8.2	1.5	Pass	0	5.98	27.95	329	Pass	B1
612408aab754f32f2c3cbb49	ChowVehicle_3_1.fastq.gz	2108KNO-0012	Rattus norvegicus	ChowVehicle_3	20210324_FIB_GLPG1972_4716_rat_CDAHFD_RNAseq	RNA-Seq	1	Normal tissue	NovaSeq	C1	677.108	5	TruSeq stranded mRNA	Chow	12	veh	vehicle	0	MC 0.5%	p.o.	BID	6	Chow_veh	3	liver-Chow-veh-rep3	male	left lateral liver lobe	Wistar-Han	B17	150.615	13	16	2.41	8.6	1.9	Pass	0	24.05	114.21	324	Pass	B1
612408abb754f32f2c3cbba3	ChowVehicle_3_2.fastq.gz	2108KNO-0012	Rattus norvegicus	ChowVehicle_3	20210324_FIB_GLPG1972_4716_rat_CDAHFD_RNAseq	RNA-Seq	2	Normal tissue	NovaSeq	C1	677.108	5	TruSeq stranded mRNA	Chow	12	veh	vehicle	0	MC 0.5%	p.o.	BID	6	Chow_veh	3	liver-Chow-veh-rep3	male	left lateral liver lobe	Wistar-Han	B17	150.615	13	16	2.41	8.6	1.9	Pass	0	24.05	114.21	324	Pass	B1
612408acb754f32f2c3cbc41	ChowVehicle_4_1.fastq.gz	2108KNO-0012	Rattus norvegicus	ChowVehicle_4	20210324_FIB_GLPG1972_4716_rat_CDAHFD_RNAseq	RNA-Seq	1	Normal tissue	NovaSeq	D1	1358.12	5	TruSeq stranded mRNA	Chow	12	veh	vehicle	0	MC 0.5%	p.o.	BID	6	Chow_veh	4	liver-Chow-veh-rep4	male	left lateral liver lobe	Wistar-Han	B18	349.062	13	16	5.585	8.4	1.5	Pass	0	10.12	47.9	325	Pass	B1
612408acb754f32f2c3cbc69	ChowVehicle_4_2.fastq.gz	2108KNO-0012	Rattus norvegicus	ChowVehicle_4	20210324_FIB_GLPG1972_4716_rat_CDAHFD_RNAseq	RNA-Seq	2	Normal tissue	NovaSeq	D1	1358.12	5	TruSeq stranded mRNA	Chow	12	veh	vehicle	0	MC 0.5%	p.o.	BID	6	Chow_veh	4	liver-Chow-veh-rep4	male	left lateral liver lobe	Wistar-Han	B18	349.062	13	16	5.585	8.4	1.5	Pass	0	10.12	47.9	325	Pass	B1
612408abb754f32f2c3cbb53	ChowVehicle_5_1.fastq.gz	2108KNO-0012	Rattus norvegicus	ChowVehicle_5	20210324_FIB_GLPG1972_4716_rat_CDAHFD_RNAseq	RNA-Seq	1	Normal tissue	NovaSeq	E1	2711.32	5	TruSeq stranded mRNA	Chow	12	veh	vehicle	0	MC 0.5%	p.o.	BID	6	Chow_veh	5	liver-Chow-veh-rep5	male	left lateral liver lobe	Wistar-Han	B18	698.15	13	16	11.17	8.7	1.5	Pass	0	33.88	158.9	328	Pass	B1
612408abb754f32f2c3cbbe1	ChowVehicle_5_2.fastq.gz	2108KNO-0012	Rattus norvegicus	ChowVehicle_5	20210324_FIB_GLPG1972_4716_rat_CDAHFD_RNAseq	RNA-Seq	2	Normal tissue	NovaSeq	E1	2711.32	5	TruSeq stranded mRNA	Chow	12	veh	vehicle	0	MC 0.5%	p.o.	BID	6	Chow_veh	5	liver-Chow-veh-rep5	male	left lateral liver lobe	Wistar-Han	B18	698.15	13	16	11.17	8.7	1.5	Pass	0	33.88	158.9	328	Pass	B1
612408aab754f32f2c3cbac5	ChowVehicle_6_1.fastq.gz	2108KNO-0012	Rattus norvegicus	ChowVehicle_6	20210324_FIB_GLPG1972_4716_rat_CDAHFD_RNAseq	RNA-Seq	1	Normal tissue	NovaSeq	F1	1137.7	5	TruSeq stranded mRNA	Chow	12	veh	vehicle	0	MC 0.5%	p.o.	BID	6	Chow_veh	6	liver-Chow-veh-rep6	male	left lateral liver lobe	Wistar-Han	B18	286.898	13	16	4.59	8.5	2	Pass	0	9.47	43.88	332	Pass	B1
612408aab754f32f2c3cbb41	ChowVehicle_6_2.fastq.gz	2108KNO-0012	Rattus norvegicus	ChowVehicle_6	20210324_FIB_GLPG1972_4716_rat_CDAHFD_RNAseq	RNA-Seq	2	Normal tissue	NovaSeq	F1	1137.7	5	TruSeq stranded mRNA	Chow	12	veh	vehicle	0	MC 0.5%	p.o.	BID	6	Chow_veh	6	liver-Chow-veh-rep6	male	left lateral liver lobe	Wistar-Han	B18	286.898	13	16	4.59	8.5	2	Pass	0	9.47	43.88	332	Pass	B1
612408aab754f32f2c3cbb3e	ChowVehicle_7_1.fastq.gz	2108KNO-0012	Rattus norvegicus	ChowVehicle_7	20210324_FIB_GLPG1972_4716_rat_CDAHFD_RNAseq	RNA-Seq	1	Normal tissue	NovaSeq	G1	1346.49	5	TruSeq stranded mRNA	Chow	12	veh	vehicle	0	MC 0.5%	p.o.	BID	6	Chow_veh	7	liver-Chow-veh-rep7	male	left lateral liver lobe	Wistar-Han	B19	333.7	13	16	5.339	8.5	1.4	Pass	0	8.36	39.69	324	Pass	B1
612408abb754f32f2c3cbc0a	ChowVehicle_7_2.fastq.gz	2108KNO-0012	Rattus norvegicus	ChowVehicle_7	20210324_FIB_GLPG1972_4716_rat_CDAHFD_RNAseq	RNA-Seq	2	Normal tissue	NovaSeq	G1	1346.49	5	TruSeq stranded mRNA	Chow	12	veh	vehicle	0	MC 0.5%	p.o.	BID	6	Chow_veh	7	liver-Chow-veh-rep7	male	left lateral liver lobe	Wistar-Han	B19	333.7	13	16	5.339	8.5	1.4	Pass	0	8.36	39.69	324	Pass	B1
612408aab754f32f2c3cbad9	ChowVehicle_8_1.fastq.gz	2108KNO-0012	Rattus norvegicus	ChowVehicle_8	20210324_FIB_GLPG1972_4716_rat_CDAHFD_RNAseq	RNA-Seq	1	Normal tissue	NovaSeq	H1	603.658	5	TruSeq stranded mRNA	Chow	12	veh	vehicle	0	MC 0.5%	p.o.	BID	6	Chow_veh	8	liver-Chow-veh-rep8	male	left lateral liver lobe	Wistar-Han	B19	154.927	13	16	2.479	9	2.5	Pass	0	9.85	47.06	322	Pass	B1
612408aab754f32f2c3cbb0a	ChowVehicle_8_2.fastq.gz	2108KNO-0012	Rattus norvegicus	ChowVehicle_8	20210324_FIB_GLPG1972_4716_rat_CDAHFD_RNAseq	RNA-Seq	2	Normal tissue	NovaSeq	H1	603.658	5	TruSeq stranded mRNA	Chow	12	veh	vehicle	0	MC 0.5%	p.o.	BID	6	Chow_veh	8	liver-Chow-veh-rep8	male	left lateral liver lobe	Wistar-Han	B19	154.927	13	16	2.479	9	2.5	Pass	0	9.85	47.06	322	Pass	B1
612408abb754f32f2c3cbb93	ChowVehicle_9_1.fastq.gz	2108KNO-0012	Rattus norvegicus	ChowVehicle_9	20210324_FIB_GLPG1972_4716_rat_CDAHFD_RNAseq	RNA-Seq	1	Normal tissue	NovaSeq	A2	828.595	5	TruSeq stranded mRNA	Chow	12	veh	vehicle	0	MC 0.5%	p.o.	BID	6	Chow_veh	9	liver-Chow-veh-rep9	male	left lateral liver lobe	Wistar-Han	B19	222.447	13	16	3.559	8.6	2	Pass	0	19.66	91.4	331	Pass	B1
612408aab754f32f2c3cbab6	ChowVehicle_9_2.fastq.gz	2108KNO-0012	Rattus norvegicus	ChowVehicle_9	20210324_FIB_GLPG1972_4716_rat_CDAHFD_RNAseq	RNA-Seq	2	Normal tissue	NovaSeq	A2	828.595	5	TruSeq stranded mRNA	Chow	12	veh	vehicle	0	MC 0.5%	p.o.	BID	6	Chow_veh	9	liver-Chow-veh-rep9	male	left lateral liver lobe	Wistar-Han	B19	222.447	13	16	3.559	8.6	2	Pass	0	19.66	91.4	331	Pass	B1
