# Supplementary material for: Chitinase-1 inhibition attenuates metabolic dysregulation and restores homeostasis in MASH animal models
Source: Front Immunol. 2025 May 29;16:1544973. doi: 10.3389/fimmu.2025.1544973 (PMC12158736; doi:10.3389/fimmu.2025.1544973)
Supplement: Supplementary Table 5 — The Excel file presenting descriptive statistics of each analysis from in vivo studies. [file Table5.xlsx]

## Sheet: Fig. 1
Fig. 1B, plasma chitinolytic activity
	Control	MASH	OATD-01
Number of values	10	7	8
Minimum	0.2546	0.475	0.1181
Maximum	0.4575	1.147	0.2616
Range	0.2029	0.6719	0.1434
Mean	0.3369	0.7886	0.1797
Std. Deviation	0.06262	0.2088	0.04621
Std. Error of Mean	0.0198	0.0789	0.01634
statistical test: Control vs MASH - unpaired t test, MASH vs OATD-01 unpaired t test
Fig. 2C, Steatosis
	Control		OATD-01
Number of values	10	7	8
Minimum	0	1	0
25% Percentile	0	1	0
Median	0	1	0
75% Percentile	0	1	1
Maximum	0	1	1
Range	0	0	1
95% CI of median
Actual confidence level	97,85%	98,44%	99,22%
Lower confidence limit	0	1	0
Upper confidence limit	0	1	1
statistical test: Control vs MASH - Mann-Whitney test, MASH vs OATD-01 Mann-Whitney test
Fig. 1D, Inflammation
	Control		OATD-01
Number of values	10	7	8
Minimum	0	2	0
25% Percentile	0	2	0.25
Median	0	2	2
75% Percentile	0	3	2
Maximum	0	3	3
Range	0	1	3
95% CI of median
Actual confidence level	97,85%	98,44%	99,22%
Lower confidence limit	0	2	0
Upper confidence limit	0	3	3
statistical test: Control vs MASH - Mann-Whitney test, MASH vs OATD-01 Mann-Whitney test
Fig. 1E; Hepatocyte balooning
	Control	MASH	OATD-01
Number of values	10	7	8
Minimum	0	0	0
25% Percentile	0	1	0
Median	0	1	0
75% Percentile	0	1	1
Maximum	0	2	1
Range	0	2	1
95% CI of median
Actual confidence level	97,85%	98,44%	99,22%
Lower confidence limit	0	0	0
Upper confidence limit	0	2	1
statistical test: Control vs MASH - Mann-Whitney test, MASH vs OATD-01 Mann-Whitney test
Fig. 1G, MASLD activity score (MAS)
	Control	MASH	OATD-01
Number of values	10	7	8
Minimum	0	4	1
25% Percentile	0	4	1.25
Median	0	4	2.5
75% Percentile	0	5	3
Maximum	0	5	3
Range	0	1	2
95% CI of median
Actual confidence level	97,85%	98,44%	99,22%
Lower confidence limit	0	4	1
Upper confidence limit	0	5	3
statistical test: Control vs MASH - Mann-Whitney test, MASH vs OATD-01 Mann-Whitney test
Fig. 1I, PSR:collagen (red) area fraction
	Control	MASH	OATD-01
Number of values	10	7	8
Minimum	0.15	0.83	0.64
Maximum	0.49	1.11	1.03
Range	0.34	0.28	0.39
Mean	0.275	0.9671	0.7963
Std. Deviation	0.1032	0.11	0.1437
Std. Error of Mean	0.03263	0.04156	0.05081
statistical test: Control vs MASH - unpaired t test, MASH vs OATD-01 unpaired t test
Fig. 1K, F4/80(+) area fraction
	Control	MASH	OATD-01
Number of values	9	7	8
Minimum	0.1	1.85	1.13
25% Percentile	0.16	2.74	1.813
Median	0.25	3.81	2.14
75% Percentile	0.365	4.28	3.045
Maximum	0.69	4.51	3.96
Range	0.59	2.66	2.83
95% CI of median
Actual confidence level	96,09%	98,44%	99,22%
Lower confidence limit	0.12	1.85	1.13
Upper confidence limit	0.37	4.51	3.96
statistical test: Control vs MASH - unpaired t test, MASH vs OATD-01 unpaired t test

## Sheet: Fig. 2
Fig. 2B, Alanine transaminase
	Control	MASH	OATD-01
Number of values	10	9	9
Minimum	33	70	14
25% Percentile	40	96.5	29
Median	55	128	47
75% Percentile	97.25	232	71.5
Maximum	110	371	182
Range	77	301	168
95% CI of median
Actual confidence level	97,85%	96,09%	96,09%
Lower confidence limit	40	86	25
Upper confidence limit	98	249	75
statistical test: Control vs MASH - Mann-Whitney test, MASH vs OATD-01 Mann-Whitney test
Fig. 2C, Aspartate transaminase
	Control	MASH	OATD-01
Number of values	10	9	9
Minimum	65	71	40
25% Percentile	77.5	83.5	43.5
Median	102	117	73
75% Percentile	165	220	79
Maximum	291	591	143
Range	226	520	103
95% CI of median
Actual confidence level	97,85%	96,09%	96,09%
Lower confidence limit	70	80	40
Upper confidence limit	165	242	80
statistical test: Control vs MASH - Mann-Whitney test, MASH vs OATD-01 Mann-Whitney test
Fig. 2D, Total serum cholesterol
	Control	MASH	OATD-01
Number of values*	7	8	6
Minimum	122	188	45
25% Percentile	129	195	101.3
Median	145	204.5	129.5
75% Percentile	161	246	187.8
Maximum	186	296	310
Range	64	108	265
95% CI of median
Actual confidence level	98,44%	99,22%	96,88%
Lower confidence limit	122	188	45
Upper confidence limit	186	296	310
*3 mice excluded from the "Control", 1 mouse exluded from the "MASH" and 3 mice excluded from the "OATD-01" due to the levels below detection limit <100
statistical test: Control vs MASH - Mann-Whitney test, MASH vs OATD-01 Mann-Whitney test
Fig. 2E, Serum triglycerides
	Control	MASH	OATD-01
Number of values	10	9	9
Minimum	71	78	58
25% Percentile	73.75	84.5	68
Median	76	90	74
75% Percentile	82.25	97.5	81.5
Maximum	96	128	84
Range	25	50	26
95% CI of median
Actual confidence level	97,85%	96,09%	96,09%
Lower confidence limit	73	83	68
Upper confidence limit	92	101	83
statistical test: Control vs MASH - Mann-Whitney test, MASH vs OATD-01 Mann-Whitney test
Fig. 2F, tnf
	Control	MASH	OATD-01
Number of values	10	9	9
Minimum	0.417	2.506	1.901
25% Percentile	0.5895	3.319	2.538
Median	1.066	5.739	2.894
75% Percentile	1.27	8.028	3.692
Maximum	1.692	46.92	7.308
Range	1.275	44.41	5.408
95% CI of median
Actual confidence level	97,85%	96,09%	96,09%
Lower confidence limit	0.4969	3.253	2.295
Upper confidence limit	1.301	8.042	3.867
statistical test: Control vs MASH - Mann-Whitney test, MASH vs OATD-01 Mann-Whitney test
Fig. 2G, Col1a1
	Control	MASH	OATD-01
Number of values	10	9	9
Minimum	0.2744	1.616	1.223
25% Percentile	0.5017	1.827	1.241
Median	0.9928	2.378	1.455
75% Percentile	1.432	7.857	2.126
Maximum	2.146	9.933	8.42
Range	1.872	8.316	7.197
95% CI of median
Actual confidence level	97,85%	96,09%	96,09%
Lower confidence limit	0.4336	1.747	1.229
Upper confidence limit	1.543	8.314	2.5
statistical test: Control vs MASH - Mann-Whitney test, MASH vs OATD-01 Mann-Whitney test
Fig. 2H, Timp-1
	Control	MASH	OATD-01
Number of values	10	9	9
Minimum	0.07827	1.389	1.054
25% Percentile	0.4858	2.387	1.244
Median	0.8004	5.505	1.629
75% Percentile	1.712	14.03	4.988
Maximum	2.342	19.35	9.867
Range	2.263	17.96	8.813
95% CI of median
Actual confidence level	97,85%	96,09%	96,09%
Lower confidence limit	0.1993	2.323	1.101
Upper confidence limit	1.848	14.78	6.535
statistical test: Control vs MASH - Mann-Whitney test, MASH vs OATD-01 Mann-Whitney test
Fig. 2I, Mmp9
	Control	MASH	OATD-01
Number of values	10	9	9
Minimum	0.5496	0.8121	0.4117
25% Percentile	0.7169	1.089	0.7418
Median	0.857	1.357	0.9553
75% Percentile	1.381	3.328	1.478
Maximum	1.593	4.606	6.175
Range	1.043	3.794	5.763
95% CI of median
Actual confidence level	97,85%	96,09%	96,09%
Lower confidence limit	0.714	0.9069	0.7391
Upper confidence limit	1.39	4.263	1.585
statistical test: Control vs MASH - Mann-Whitney test, MASH vs OATD-01 Mann-Whitney test
Fig. 2J, chitinolytic activity in serum
	Control	MASH	OATD-01
Number of values*	9	9	9
Minimum	1.029	1.69	0.07997
25% Percentile	1.201	2.024	0.2071
Median	1.342	2.293	0.2547
75% Percentile	1.487	2.404	0.3082
Maximum	2.264	2.427	0.3559
Range	1.235	0.7372	0.2759
95% CI of median
Actual confidence level	96,09%	96,09%	96,09%
Lower confidence limit	1.149	1.936	0.1972
Upper confidence limit	1.505	2.405	0.3326
*one plasma sample was not tested in control group due to technical reasons
statistical test: Control vs MASH - Mann-Whitney test, MASH vs OATD-01 Mann-Whitney test
Fig. 2K, Steatosis
	Control	MASH	OATD-01
Number of values	10	9	9
Minimum	0	1	0
25% Percentile	0	2.5	0
Median	0	3	1
75% Percentile	0	3	1.5
Maximum	0	3	2
Range	0	2	2
95% CI of median
Actual confidence level	97,85%	96,09%	96,09%
Lower confidence limit	0	2	0
Upper confidence limit	0	3	2
statistical test: Control vs MASH - Mann-Whitney test, MASH vs OATD-01 Mann-Whitney test
Fig. 2L, Inflammation
	Control	MASH	OATD-01
Number of values	10	9	9
Minimum	0	0	0
25% Percentile	0	1	0
Median	0	1	0
75% Percentile	0	2	1
Maximum	0	2	2
Range	0	2	2
95% CI of median
Actual confidence level	97,85%	96,09%	96,09%
Lower confidence limit	0	1	0
Upper confidence limit	0	2	1
statistical test: Control vs MASH - Mann-Whitney test, MASH vs OATD-01 Mann-Whitney test
Fig. 2M, Hepatocytes ballooning
	Control	MASH	OATD-01
Number of values	10	9	9
Minimum	0	0	0
25% Percentile	0	0	0
Median	0	1	0
75% Percentile	0	1	0
Maximum	0	2	0
Range	0	2	0
95% CI of median
Actual confidence level	97,85%	96,09%	96,09%
Lower confidence limit	0	0	0
Upper confidence limit	0	1	0
statistical test: Control vs MASH - Mann-Whitney test, MASH vs OATD-01 Mann-Whitney test
Fig. 2O, MASLD activity score (MAS)
	Control	MASH	OATD-01
Number of values	10	9	9
Minimum	0	2	0
25% Percentile	0	3	0
Median	0	5	1
75% Percentile	0	6	2.5
Maximum	0	7	4
Range	0	5	4
95% CI of median
Actual confidence level	97,85%	96,09%	96,09%
Lower confidence limit	0	2	0
Upper confidence limit	0	6	3
statistical test: Control vs MASH - Mann-Whitney test, MASH vs OATD-01 Mann-Whitney test
Fig. 2Q, Fibrosis
	Control	MASH	OATD-01
Number of values	10	9	9
Minimum	0	0	0
25% Percentile	0	0	0
Median	0	2	2
75% Percentile	0	3	2
Maximum	0	3	3
Range	0	3	3
95% CI of median
Actual confidence level	97,85%	96,09%	96,09%
Lower confidence limit	0	0	0
Upper confidence limit	0	3	2
statistical test: Control vs MASH - Mann-Whitney test, MASH vs OATD-01 Mann-Whitney test

## Sheet: Fig. 3
Fig. 3B, Liver weight-to-body weight ratio
	control	MASH	ALK5i	OATD-01
Number of values*	10	9	11	11
Minimum	2.202	5.18	6.26	5.05
25% Percentile	2.259	6.16	6.84	5.39
Median	2.331	6.79	7.17	5.81
75% Percentile	2.462	7.2	7.51	6.18
Maximum	2.873	7.44	8.61	6.27
Range	0.671	2.26	2.35	1.22
95% CI of median
Actual confidence level	97,85%	96,09%	98,83%	98,83%
Lower confidence limit	2.255	6.01	6.58	5.28
Upper confidence limit	2.508	7.33	7.78	6.2
Mean	2.384	6.6	7.223	5.741
Std. Deviation	0.1956	0.7105	0.6308	0.429
Std. Error of Mean	0.06185	0.2368	0.1902	0.1293
*due to technical reasons 2 values are missing from the MASH group, one value is missing in the ALK5i group and one value is missing in OATD-01 group
statistical test: Control vs MASH: Mann-Whitney U test, MASH vs ALK5i and MASH vs OATD-01: Kruskal-Wallis test
Fig. 3C, Aspartate transaminase
	control	MASH	ALK5i	OATD-01
Number of values	10	12	12	12
Minimum	18	295	183	150
25% Percentile	23.75	323.5	214.5	183.5
Median	27	362	244.5	207
75% Percentile	38.75	453.3	348.3	269.8
Maximum	63	498	366	342
Range	45	203	183	192
95% CI of median
Actual confidence level	97,85%	96,14%	96,14%	96,14%
Lower confidence limit	23	322	214	182
Upper confidence limit	56	464	357	273
Mean	32.6	381.1	267.2	229.3
Std. Deviation	14.83	69.25	66.96	58.58
Std. Error of Mean	4.691	19.99	19.33	16.91
statistical test: Control vs MASH: Mann-Whitney U test, MASH vs ALK5i and MASH vs OATD-01: Kruskal-Wallis test
Fig. 3D, Type III procolagen
	control	MASH	ALK5i	OATD-01
Number of values	10	12	12	12
Minimum	1.23	19.16	14.79	1.717
25% Percentile	1.33	20.7	16.16	7.769
Median	1.516	27.95	21.2	10.05
75% Percentile	2.606	34.1	28.39	13.47
Maximum	3.55	49.44	33.64	19.4
Range	2.32	30.28	18.85	17.68
95% CI of median
Actual confidence level	97,85%	96,14%	96,14%	96,14%
Lower confidence limit	1.284	20.16	15.52	7.545
Upper confidence limit	3.134	35.31	28.55	13.55
Mean	1.972	28.69	22.31	10.83
Std. Deviation	0.8424	9.01	6.346	4.861
Std. Error of Mean	0.2664	2.601	1.832	1.403
statistical test: Control vs MASH: Mann-Whitney U test, MASH vs ALK5i and MASH vs OATD-01: Kruskal-Wallis test
Fig. 3E, TIMP-1
	control	MASH	ALK5i	OATD-01
Number of values	10	12	12	12
Minimum	0.988	18.09	24.2	10.88
25% Percentile	1.989	26.93	26.76	17.25
Median	2.558	30.61	29.55	18.46
75% Percentile	4.857	35.39	35.88	19.94
Maximum	6.611	39.57	49.68	26.26
Range	5.623	21.48	25.48	15.37
95% CI of median
Actual confidence level	97,85%	96,14%	96,14%	96,14%
Lower confidence limit	1.553	26.36	26.67	17.06
Upper confidence limit	6.475	35.99	37.07	19.96
Mean	3.247	30.63	32.2	18.61
Std. Deviation	1.947	5.735	8.375	4.477
Std. Error of Mean	0.6156	1.656	2.418	1.292
statistical test: Control vs MASH: Mann-Whitney U test, MASH vs ALK5i and MASH vs OATD-01: Kruskal-Wallis test
Fig. 3F, Hyaluronian
	control	MASH	ALK5i	OATD-01
Number of values	8	8	11	10
Minimum	6.846	16.51	9.18	7.384
25% Percentile	7.742	43.48	16.25	8.468
Median	8.813	53.55	20.45	13.95
75% Percentile	11.52	61.83	30.12	19.48
Maximum	12.81	72.18	39.63	24.38
Range	5.965	55.68	30.45	17
95% CI of median
Actual confidence level	99,22%	99,22%	98,83%	97,85%
Lower confidence limit	6.846	16.51	14.81	7.728
Upper confidence limit	12.81	72.18	30.47	23.91
*due to hemolysis, 2 data points excluded in control, 4 data points excluded in MASH, 1 data point excluded in ALK5i and 2 data points excluded in OATD-01
statistical test: Control vs MASH: Mann-Whitney U test, MASH vs ALK5i and MASH vs OATD-01: Kruskal-Wallis test
Fig. 3I, Chitinolytic activity in serum
	control	MASH	ALK5i	OATD-01
Number of values	10	12	12	12
Minimum	32.19	34.95	34.23	13.11
25% Percentile	33.46	39.35	39.46	13.25
Median	36.94	44.99	42.92	13.52
75% Percentile	42.71	50.23	44.31	13.75
Maximum	55.18	97.4	69.99	14.22
Range	22.99	62.45	35.76	1.11
95% CI of median
Actual confidence level	97,85%	96,14%	96,14%	96,14%
Lower confidence limit	33.41	39.11	38.85	13.21
Upper confidence limit	45.73	50.73	44.45	13.77
statistical test: Control vs MASH: Mann-Whitney U test, MASH vs ALK5i and MASH vs OATD-01: Kruskal-Wallis test
Fig. 3J, Chitinolytic liver homogenate
	Control	MASH	ALK5i	OATD-01
Number of values	10	12	12	12
Minimum	7.42	6.87	6.59	3.27
25% Percentile	8.043	8.028	7.078	3.27
Median	9.105	8.66	7.5	3.27
75% Percentile	10.77	9.098	8.5	3.27
Maximum	12.33	10.6	9.22	3.27
Range	4.91	3.73	2.63	0
95% CI of median
Actual confidence level	97,85%	96,14%	96,14%	96,14%
Lower confidence limit	7.48	8	6.95	3.27
Upper confidence limit	10.86	9.15	8.55	3.27
statistical test: Control vs MASH: Mann-Whitney U test, MASH vs ALK5i and MASH vs OATD-01: Kruskal-Wallis test
Fig. 3L, Sirius red (+) area fraction
	control	MASH	ALK5i	OATD-01
Number of values	10	12	12	12
Minimum	1	5.2	2.8	2.2
25% Percentile	1.35	8.225	3.125	3.125
Median	1.6	13.55	3.8	3.95
75% Percentile	1.7	16.83	5.775	7.825
Maximum	1.8	21.9	8.3	11.6
Range	0.8	16.7	5.5	9.4
95% CI of median
Actual confidence level	97,85%	96,14%	96,14%	96,14%
Lower confidence limit	1.2	7.4	3.1	3.1
Upper confidence limit	1.7	17.3	5.8	8.6
statistical test: Control vs MASH: Mann-Whitney U test, MASH vs ALK5i and MASH vs OATD-01: Kruskal-Wallis test
Fig.3N, CD45 (+) area fraction
	Control	MASH	ALK5i	OATD-01
Number of values	10	12	12	12
Minimum	1.882	8.382	8.244	5.52
Maximum	3.329	19.39	14.37	11.99
Range	1.447	11	6.129	6.474
Mean	2.438	13.02	10.59	8.094
Std. Deviation	0.4165	3.037	1.866	1.663
Std. Error of Mean	0.1317	0.8767	0.5385	0.4799
statistical test: Control vs MASH: unpaired t test, MASH vs ALK5i and MASH vs OATD-01: one-way ordinary ANOVA
Fig. 3P, CD68 (+) area fraction
	Control	MASH	ALK5i	OATD-01
Number of values	10	12	12	12
Minimum	0.5768	2.921	2.901	1.642
25% Percentile	0.769	3.502	3.247	2.303
Median	0.8325	3.648	3.587	2.658
75% Percentile	0.8896	4.031	4.221	3.153
Maximum	1.014	6.265	5.254	3.356
Range	0.437	3.345	2.353	1.714
95% CI of median
Actual confidence level	97,85%	96,14%	96,14%	96,14%
Lower confidence limit	0.7149	3.495	3.241	2.3
Upper confidence limit	0.9472	4.059	4.299	3.172
statistical test: Control vs MASH: Mann-Whitney U test, MASH vs ALK5i and MASH vs OATD-01: Kruskal-Wallis test

## Sheet: SFig.1
Steatosis
	control	MASH	ALK5i	OATD-01
Number of values	10	12	12	12
Minimum	0.86	32.18	38.92	36.47
25% Percentile	1.008	37.84	41.45	39.38
Median	1.8	41.09	43.15	41.17
75% Percentile	2.248	44.23	45.3	43.11
Maximum	2.77	46.14	48.05	44.58
Range	1.91	13.96	9.13	8.11
95% CI of median
Actual confidence level	97,85%	96,14%	96,14%	96,14%
Lower confidence limit	1	37.45	41.14	39.36
Upper confidence limit	2.36	44.34	45.43	43.24
Mean	1.71	40.61	43.37	41.17
Std. Deviation	0.6879	4.564	2.561	2.398
Std. Error of Mean	0.2175	1.318	0.7392	0.6923
statistical test: Control vs MASH: Mann-Whitney-test, MASH vs ALK5i and MASH vs OATD-01:One-way ANOVA test
